# Supplementary material for: Expression analysis of miRNAs and their putative target genes confirm a preponderant role of transcription factors in the early response of oil palm plants to salinity stress
Source: BMC Plant Biol. 2021 Nov 8;21:518. doi: 10.1186/s12870-021-03296-9 (PMC8573918; doi:10.1186/s12870-021-03296-9)
Supplement: Supplementary file 1 — Additional file 1: Supplementary Table 1.Name, sequence and size of oil palm miRNAs predicted using mireap version 0.2 and Shortstack version 3.4, independently or in association, from the smallRNA raw data obtained from six samples of oil palm plants submitted to two treatments (0 and 2 g of NaCl per 100 g of the substrate); three replicates per treatment. [file 12870_2021_3296_MOESM1_ESM.xlsx]

## Sheet: Salgado et al_STable 01
Supplementary Table 1. Name, sequence and size of oil palm miRNAs predicted using mireap version 0.2 and Shortstack version 3.4, independently or in association, from the smallRNA raw data obtained from six samples of oil palm plants submitted to two treatments (0 and 2 grams of NaCl per 100 g of the substrate); three replicates per treatment.
miRNA name	Sequence	miRNA size	Mireap	Shortstack
ama-miR156	CUGACAGAAGAGAGUGAGCAC	21	o	o
aof-miR391	GGCAUCAUCUAUCUGCGGAGG	21	o	o
aof-miR395a	GUUCCCUCCAUCCACUUCAGU	21	o	o
aof-miR536	UCGUGCCGCGCUGUGUGCGUC	21	o	o
ata-miR156e-5p	UGACAGAAGAGAGUGAGCAC	20	o	o
ata-miR160c-5p	UGCCUGGCUCCCUGUAUGCCA	21	o	o
ata-miR166d-3p	UCGGACCAGGCUUCAUUCCCC	21	o	o
ata-miR167d-5p	UGAAGCUGCCAGCAUGAUCUGA	22	o	o
ata-miR169d-5p	CAGCCAAGGAUGACUUGCCGG	21	o	o
ata-miR169f-5p	CAGCCAAGGAUGACUUGCCGA	21	o	o
ata-miR169i-3p	GGCAGUCUCCUUGGCUAGUC	20	o	o
ata-miR169i-5p	UAGCCAAGGAUGACUUGCCU	20	o	o
ata-miR171a-3p	CGAGCCGAACCAAUAUCACUC	21		o
ata-miR172b-3p	AGAAUCUUGAUGAUGCUGCAU	21		o
ata-miR390-5p	AAGCUCAGGAGGGAUAGCGCC	21	o	o
ata-miR395c-3p	UGAAGUGUUUGGGGGAACUC	20	o	o
ata-miR396b-5p	UCCACAGGCUUUCUUGAACUG	21	o	o
ata-miR396c-5p	UUCCACAGCUUUCUUGAACUU	21	o	o
ata-miR396e-5p	UUCCACAGCUUUCUUGAACUG	21	o	o
ata-miR399a-3p	UGCCAAAGGAGAAUUGCCCUG	21	o	o
ata-miR528-5p	UGGAAGGGGCAUGCAGAGGAG	21		o
atr-miR156c	UUGACAGAAGAUAGAGAGCAC	21	o	o
atr-miR159	UUUGGAUUGAAGGGAGCUCUA	21	o	o
atr-miR166b	UCUCGGACCAGGCUUCAUUCC	21	o	o
atr-miR319e	UUUGGACUGAAGGGAGCUCCU	21	o	o
atr-miR393	UCCAAAGGGAUCGCAUUGAUC	21	o	o
atr-miR535	UGACAACGAGAGAGAGCACGC	21		o
bdi-miR156j	UGACAGAAGAGAGAGAGCAC	20	o	o
bdi-miR162	UCGAUAAACCUCUGCAUCCGG	21	o	o
bdi-miR169c-3p	CGGCAGGUUGUCUUUGGCUAC	21		o
bdi-miR529-5p	AGAAGAGAGAGAGUACAGCCU	21	o	o
bdi-miR530b	UGCAUUUGCACCUGCACCUAC	22	o	o
bra-miR168a-5p	UCGCUUGGUGCAGGUCGGGAA	21		o
bra-miR168c-5p	UCGCUUGGUGCAGGUCGGGAC	21	o	o
bra-miR319-3p	UUGGACUGAAGGGAGCUCCC	20		o
cme-miR396e	UUCCACGGCUUUCUUGAACUA	21	o	o
cpa-miR159b	CUUGGAUUGAAGGGAGCUCC	20	o	o
egu-miR01sds	UUUUUAAAUGAAGCCGGCAUU	21	o	o
egu-miR02sds	GGUGCCGUCACCGCCUCCGCC	21	o	o
egu-miR03sds	UAGGCAAGAGACCUCUAAAAU	21	o	o
egu-miR04sds	UCUGCUGUUCACCCUGUGUGG	21	o	o
egu-miR05sds	UUUGCGCGGUCCAUUUGCACC	21	o	o
egu-miR06sds	CUAUGAGAUUUGAGCUGGGCC	21	o	o
egu-miR07sds	UUUCAAAAUGAAGCCGGCAUG	21	o	o
egu-miR08sds	UAUAGGAUUCGGGCCAGCCCA	21	o
egu-miR09sds	UGAGAACUCUGUCAUGGCAGG	21	o	o
egu-miR10sds	UGAUUUGAAGACCUCUAGCCU	21	o
egu-miR11sds	CCCAUGGGAUUCGGGCUGGCC	21	o	o
egu-miR12sds	UCUUGGUGAUUGGUGUCGUGC	21		o
egu-miR13sds	AUAUGGUAGAGGGGUGUAUCC	21		o
egu-miR14sds	UCACUUGAUGCAUAGACUAGG	21	o	o
egu-miR15sds	CUAUUGGAUUCGGGCUAGCCC	21	o	o
egu-miR16sds	ACUCCAUACAUGUCAUCGGCC	21		o
egu-miR17sds	AAAAUCAGACUAGACUAGACC	21	o	o
egu-miR18sds	AGUGAAUGAUGCGGGAGACUA	21	o
egu-miR19sds	CACAAUCUGAUCAUGGAGAUG	21	o
egu-miR20sds	UCCCUCGGCGUUGGCUCGUCG	21	o	o
egu-miR21sds	UCCAUCUAGCCCAUAUCCUAAG	22	o	o
egu-miR22sds	UCCGAGCCUUUAGAUAUGAUC	21	o	o
egu-miR23sds	UUCGGGCUGACCCACUGUAAU	21	o	o
egu-miR24sds	CUAUGGAAUUCGGACUAGUCCA	22	o	o
egu-miR25sds	UUCGCCUCUGUUUCGCAUUUU	21	o
egu-miR26sds	UCCUAUAGGACUUGGGCUGGCC	22	o	o
egu-miR27sds	CAAAUACCCCGGAGCCUUUGG	21	o
gma-miR482a-3p	UUCCCAAUCCCACCCAUUCCUA	22	o
hci-miR156a	CUGACAGAAGAGAGUGAGUAC	21	o	o
mdm-miR171b	UUGAGCCGCGUCAAUAUCUCC	21	o	o
mes-miR393d	UCCAAAGGGAUCGCAUUGAUCU	22	o	o
mes-miR399f	UGCCAAAGGAGAGUUGCCCUG	21	o	o
mtr-miR2673b	AGGAAGAGGAAGAGGAAGAAC	21	o	o
osa-miR159a.2	UUUGCAUGACCCAGGAGCUGC	21	o
osa-miR166i-3p	UCUCGGAUCAGGCUUCAUUCC	21	o	o
osa-miR2118p	UUCCCGAUACCUCCCAUGCCAA	22	o
osa-miR529b	AGAAGAGAGAGAGUACAGCUC	21	o	o
ppe-miR397	UCAUUGAGUGCAGCGUUGAUG	21	o	o
sly-miR166c-3p	UCGGACCAGGCUUCAUUCCUC	21	o
ssp-miR827	UUAGAUGACCAUCAGCAAACG	21		o
vvi-miR171j	UGAUUGAGCCGUGCCAAUAUC	21		o
vvi-miR828a	AAAUACUCAUUGGGGCAAGAUG	22	o	o
