# Supplementary material for: Expression analysis of miRNAs and their putative target genes confirm a preponderant role of transcription factors in the early response of oil palm plants to salinity stress
Source: BMC Plant Biol. 2021 Nov 8;21:518. doi: 10.1186/s12870-021-03296-9 (PMC8573918; doi:10.1186/s12870-021-03296-9)
Supplement: Supplementary file 2 — Additional file 2: Supplementary Table 2.Name of the miRNA, localization and size of oil palm miRNA gene, and differential expression profile of the putative miRNA genes in oil palm plants under salinity stress (2 g of NaCl per 100 g of the substrate), in comparison to control plants. FC – Fold change. [file 12870_2021_3296_MOESM2_ESM.xlsx]

## Sheet: Salgado et al_STable 02
Supplementary Table 2. Name of the miRNA, localization and size of oil palm miRNA gene, and differential expression profile of the miRNA genes in oil palm plants under salinity stress (2 grams of NaCl per 100 g of the substrate), in comparison to control plants. FC – Fold change.
miRBase_annotation	Shortstack_cord	Prob	Control_mean	Salt_mean	Chrom	GeneStart	GeneEnd	Length	FC (Salt/Control)	Log(FC)	Profile
ama-miR156	NC_025993.1:4182388-4182501	1	559397	222983	NC_025993.1	4182388	4182501	114	0.398613	-1.32694	DOWN
ama-miR156	NC_025994.1:18730248-18730354	1	614471	238587	NC_025994.1	18730248	18730354	107	0.388281	-1.36483	DOWN
ama-miR156	NC_026000.1:36592681-36592787	1	605349	238223	NC_026000.1	36592681	36592787	107	0.393531	-1.34545	DOWN
ama-miR156	NW_011550907.1:1020419-1020525	1	613779	238474	NW_011550907.1	1020419	1020525	107	0.388533	-1.36389	DOWN
ama-miR156	NW_011550921.1:1707764-1707869	1	602018	239972	NW_011550921.1	1707764	1707869	106	0.398613	-1.32694	DOWN
ama-miR156	NW_011551048.1:110920-111027	1	608713	236357	NW_011551048.1	110920	111027	108	0.388291	-1.36479	DOWN
aof-miR391	NW_011551497.1:68583-68682	1	217.068	2.06749	NW_011551497.1	68583	68682	100	0.00952459	-6.71413	DOWN
aof-miR395a	NC_026007.1:16057071-16057315	1	2933.1	584.248	NC_026007.1	16057071	16057315	245	0.199192	-2.32777	DOWN
aof-miR536	NC_026000.1:24871833-24871912	1	10303.8	880.641	NC_026000.1	24871833	24871912	80	0.0854673	-3.54848	DOWN
ata-miR156e-5p	NC_025995.1:4922752-4922854	1	283209	122631	NC_025995.1	4922752	4922854	103	0.433007	-1.20754	DOWN
ata-miR160c-5p	NC_025993.1:64949078-64949187	1	4353.8	915.383	NC_025993.1	64949078	64949187	110	0.210249	-2.24983	DOWN
ata-miR160c-5p	NC_025999.1:37114378-37114482	1	4621.45	970.696	NC_025999.1	37114378	37114482	105	0.210041	-2.25126	DOWN
ata-miR160c-5p	NW_011550905.1:1997741-1997845	1	4747.26	1004.61	NW_011550905.1	1997741	1997845	105	0.211618	-2.24046	DOWN
ata-miR166d-3p	NC_025996.1:41725885-41726012	1	2.5138e+07	4.41412e+06	NC_025996.1	41725885	41726012	128	0.175595	-2.50968	DOWN
ata-miR166d-3p	NC_025996.1:41731776-41731901	1	2.55405e+07	4.48485e+06	NC_025996.1	41731776	41731901	126	0.175598	-2.50965	DOWN
ata-miR166d-3p	NC_026003.1:20524467-20524593	1	2.52941e+07	4.44228e+06	NC_026003.1	20524467	20524593	127	0.175625	-2.50943	DOWN
ata-miR166d-3p	NW_011550967.1:624187-624306	1	2.58396e+07	4.56145e+06	NW_011550967.1	624187	624306	120	0.17653	-2.50202	DOWN
ata-miR166d-3p	NC_026002.1:30467127-30467247	1	2.56242e+07	4.52347e+06	NC_026002.1	30467127	30467247	121	0.176531	-2.50201	DOWN
ata-miR167d-5p	NC_025993.1:41123003-41123114	1	10181.5	1863.37	NC_025993.1	41123003	41123114	112	0.183016	-2.44996	DOWN
ata-miR167d-5p	NC_025998.1:3653532-3653661	1	9482.68	1614.23	NC_025998.1	3653532	3653661	130	0.170229	-2.55445	DOWN
ata-miR167d-5p	NC_025995.1:48881122-48881233	1	1.48482e+06	282991	NC_025995.1	48881122	48881233	112	0.190589	-2.39146	DOWN
ata-miR167d-5p	NC_026002.1:31498846-31498955	1	1.51387e+06	288376	NC_026002.1	31498846	31498955	110	0.190489	-2.39222	DOWN
ata-miR167d-5p	NC_025993.1:41090953-41091058	1	1.56447e+06	298910	NC_025993.1	41090953	41091058	106	0.191062	-2.38789	DOWN
ata-miR167d-5p	NC_025998.1:3647543-3647650	1	1.53525e+06	293323	NC_025998.1	3647543	3647650	108	0.191059	-2.38791	DOWN
ata-miR169d-5p	NC_026000.1:39102293-39102394	0.984475	12.2492	2.06749	NC_026000.1	39102293	39102394	102	0.168785	-2.56674	DOWN
ata-miR169i-3p	NW_011551638.1:93181-93351	0.996476	378.53	104.209	NW_011551638.1	93181	93351	171	0.275298	-1.86093	DOWN
ata-miR169i-5p	NW_011551064.1:289453-289565	0.967404	102.398	53.4337	NW_011551064.1	289453	289565	113	0.521824	-0.938364	DOWN
ata-miR171a-3p	NC_026004.1:4782383-4782474	0.992486	25.7123	2.06749	NC_026004.1	4782383	4782474	92	0.0804084	-3.63651	DOWN
ata-miR172b-3p	NC_026003.1:5163055-5163151	0.981296	100.185	41.421	NC_026003.1	5163055	5163151	97	0.413446	-1.27423	DOWN
ata-miR395c-3p	NC_026005.1:21430413-21430510	1	3419.22	525.387	NC_026005.1	21430413	21430510	98	0.153657	-2.70222	DOWN
ata-miR395c-3p	NC_026005.1:21430592-21430690	1	3105.15	495.326	NC_026005.1	21430592	21430690	99	0.159518	-2.64821	DOWN
ata-miR395c-3p	NC_026007.1:16040848-16040946	1	3092.21	495.326	NC_026007.1	16040848	16040946	99	0.160185	-2.64219	DOWN
ata-miR396b-5p	NC_026004.1:22760939-22761047	1	18265.1	3138.63	NC_026004.1	22760939	22761047	109	0.171838	-2.54088	DOWN
ata-miR396b-5p	NC_026004.1:22761008-22761206	1	9969.08	1711.98	NC_026004.1	22761008	22761206	199	0.171729	-2.5418	DOWN
ata-miR396b-5p	NC_026004.1:22761233-22761436	1	9379.22	1622.94	NC_026004.1	22761233	22761436	204	0.173036	-2.53086	DOWN
ata-miR396c-5p	NC_025994.1:41588640-41588755	1	62447.3	6327.8	NC_025994.1	41588640	41588755	116	0.10133	-3.30286	DOWN
ata-miR396c-5p	NW_011551039.1:241746-241844	1	73218.1	7455.68	NW_011551039.1	241746	241844	99	0.101828	-3.29579	DOWN
ata-miR396c-5p	NW_011551039.1:267105-267212	1	72911.6	10014.2	NW_011551039.1	267105	267212	108	0.137347	-2.86411	DOWN
ata-miR396c-5p	NC_026000.1:24157901-24158015	0.99	15.402	2.06749	NC_026000.1	24157901	24158015	115	0.134235	-2.89717	DOWN
ata-miR396e-5p	NC_025994.1:41571092-41571195	1	52969.4	6875.92	NC_025994.1	41571092	41571195	104	0.129809	-2.94553	DOWN
ata-miR396e-5p	NC_026000.1:1181627-1181724	1	56266.7	7301.23	NC_026000.1	1181627	1181724	98	0.129761	-2.94607	DOWN
ata-miR396e-5p	NW_011551039.1:327644-327741	1	56266.7	7301.23	NW_011551039.1	327644	327741	98	0.129761	-2.94607	DOWN
ata-miR399a-3p	NC_025998.1:38814268-38814370	1	503.288	2.06749	NC_025998.1	38814268	38814370	103	0.00410796	-7.92736	DOWN
ata-miR399a-3p	NC_025999.1:5601761-5601860	1	941.29	2.06749	NC_025999.1	5601761	5601860	100	0.00219644	-8.83062	DOWN
ata-miR399a-3p	NC_025993.1:10555603-10555709	0.996009	41.3511	2.06749	NC_025993.1	10555603	10555709	107	0.0499983	-4.32198	DOWN
ata-miR528-5p	NW_011552143.1:21460-21585	0.989665	52643.5	28954.9	NW_011552143.1	21460	21585	126	0.550018	-0.862448	DOWN
atr-miR156c	NC_025993.1:21387443-21387543	1	257957	88089.2	NC_025993.1	21387443	21387543	101	0.341489	-1.55009	DOWN
atr-miR156c	NC_025998.1:29635392-29635495	1	256542	85815.3	NC_025998.1	29635392	29635495	104	0.334508	-1.57989	DOWN
atr-miR156c	NC_026005.1:18751370-18751473	1	256526	85815.3	NC_026005.1	18751370	18751473	104	0.334529	-1.5798	DOWN
atr-miR156c	NC_026007.1:22041105-22041208	1	250738	85548.5	NC_026007.1	22041105	22041208	104	0.341187	-1.55137	DOWN
atr-miR159	NC_025998.1:29220420-29220671	1	545332	90498.4	NC_025998.1	29220420	29220671	252	0.165951	-2.59117	DOWN
atr-miR166b	NW_011554975.1:1392-1663	1	472095	69643	NW_011554975.1	1392	1663	272	0.147519	-2.76103	DOWN
atr-miR166b	NC_025995.1:57583030-57583184	1	620268	98444.1	NC_025995.1	57583030	57583184	155	0.158712	-2.65551	DOWN
atr-miR319e	NC_025995.1:554809-554915	0.993253	222.527	58.3623	NC_025995.1	554809	554915	107	0.262271	-1.93087	DOWN
atr-miR393	NC_025997.1:50157857-50157952	0.98446	286.802	152.033	NC_025997.1	50157857	50157952	96	0.530096	-0.915674	DOWN
atr-miR393	NW_011551265.1:459627-459727	0.984271	272.462	144.431	NW_011551265.1	459627	459727	101	0.530096	-0.915674	DOWN
atr-miR535	NC_026000.1:7565983-7566084	1	450700	211926	NC_026000.1	7565983	7566084	102	0.470215	-1.08861	DOWN
atr-miR535	NC_025994.1:35764609-35764711	0.996527	339012	176985	NC_025994.1	35764609	35764711	103	0.522061	-0.937711	DOWN
bdi-miR156j	NC_026000.1:22119092-22119195	0.999981	77.3546	2.06749	NC_026000.1	22119092	22119195	104	0.0267274	-5.22554	DOWN
bdi-miR156j	NW_011550913.1:143796-143901	0.999944	75.8812	2.06749	NW_011550913.1	143796	143901	106	0.0272464	-5.19779	DOWN
bdi-miR162	NC_026000.1:35719856-35720019	1	134052	28301.3	NC_026000.1	35719856	35720019	164	0.211122	-2.24385	DOWN
bdi-miR162	NW_011550907.1:3022832-3022998	1	131634	27789.8	NW_011550907.1	3022832	3022998	167	0.211114	-2.24391	DOWN
bdi-miR169c-3p	NC_025994.1:48573579-48573678	1	1065	124.421	NC_025994.1	48573579	48573678	100	0.116828	-3.09755	DOWN
bdi-miR529-5p	NC_026000.1:5763589-5763679	1	43484	8948.7	NC_026000.1	5763589	5763679	91	0.205793	-2.28073	DOWN
bdi-miR529-5p	NW_011552134.1:7717-7809	1	42967.8	8754.17	NW_011552134.1	7717	7809	93	0.203738	-2.29522	DOWN
bdi-miR530b	NW_011562583.1:3494-3596	0.998883	673.953	44.8752	NW_011562583.1	3494	3596	103	0.0665851	-3.90866	DOWN
bra-miR168a-5p	NC_025993.1:21004197-21004323	1	101897	20435.5	NC_025993.1	21004197	21004323	127	0.20055	-2.31797	DOWN
bra-miR168a-5p	NW_011550914.1:2494099-2494194	1	144928	30444	NW_011550914.1	2494099	2494194	96	0.210063	-2.2511	DOWN
bra-miR168c-5p	NC_026003.1:1595439-1595534	1	88701.2	24934.2	NC_026003.1	1595439	1595534	96	0.281103	-1.83083	DOWN
bra-miR319-3p	NC_025995.1:12328298-12328489	1	15361.8	3091.94	NC_025995.1	12328298	12328489	192	0.201274	-2.31276	DOWN
bra-miR319-3p	NC_025999.1:8211526-8211724	1	14790.2	2975.55	NC_025999.1	8211526	8211724	199	0.201184	-2.31341	DOWN
cme-miR396e	NC_026004.1:22754442-22754603	0.992035	9408.88	3470.38	NC_026004.1	22754442	22754603	162	0.368841	-1.43893	DOWN
cpa-miR159b	NC_025995.1:12279486-12279684	0.990575	541.217	142.818	NC_025995.1	12279486	12279684	199	0.263884	-1.92203	DOWN
egu-miR01sds	NC_025994.1:56908172-56908279	1	1280.45	137.908	NC_025994.1	56908172	56908279	108	0.107703	-3.21488	DOWN
egu-miR01sds	NW_011550933.1:850430-850534	1	1486.4	205.758	NW_011550933.1	850430	850534	105	0.138427	-2.8528	DOWN
egu-miR02sds	NC_025996.1:22888879-22888988	1	837.127	2.06749	NC_025996.1	22888879	22888988	110	0.00246974	-8.66142	DOWN
egu-miR03sds	NC_025997.1:33290362-33290493	1	2398.34	511.183	NC_025997.1	33290362	33290493	132	0.213141	-2.23012	DOWN
egu-miR04sds	NC_025998.1:32639960-32640067	1	6879.65	12.4666	NC_025998.1	32639960	32640067	108	0.0018121	-9.10812	DOWN
egu-miR05sds	NC_026000.1:8768033-8768169	1	7516.85	524.276	NC_026000.1	8768033	8768169	137	0.0697467	-3.84173	DOWN
egu-miR06sds	NC_026001.1:23573097-23573199	1	299.668	39.7835	NC_026001.1	23573097	23573199	103	0.132758	-2.91312	DOWN
egu-miR07sds	NC_026007.1:3222601-3222690	1	1261.23	303.623	NC_026007.1	3222601	3222690	90	0.240736	-2.05447	DOWN
egu-miR07sds	NW_011552138.1:10926-10993	1	1649.62	438.412	NW_011552138.1	10926	10993	68	0.265765	-1.91178	DOWN
egu-miR08sds	NW_011551761.1:8894-9002	1	498.804	88.1006	NW_011551761.1	8894	9002	109	0.176624	-2.50125	DOWN
egu-miR09sds	NW_011553407.1:22959-23079	1	993.203	106.561	NW_011553407.1	22959	23079	121	0.10729	-3.22042	DOWN
egu-miR10sds	NW_011552437.1:17925-18039	1	1325.91	171.905	NW_011552437.1	17925	18039	115	0.129651	-2.9473	DOWN
egu-miR11sds	NC_025995.1:12779980-12780080	1	507.97	26.5493	NC_025995.1	12779980	12780080	101	0.0522654	-4.258	DOWN
egu-miR12sds	NC_026007.1:23368340-23368461	1	92.6582	2.06749	NC_026007.1	23368340	23368461	122	0.0223131	-5.48597	DOWN
egu-miR13sds	NC_025996.1:46674015-46674106	0.99991	1205.43	384.836	NC_025996.1	46674015	46674106	92	0.319253	-1.64723	DOWN
egu-miR14sds	NC_026002.1:30893315-30893427	0.996477	340.366	81.2542	NC_026002.1	30893315	30893427	113	0.238726	-2.06657	DOWN
egu-miR14sds	NC_026001.1:19506680-19506793	0.99647	337.354	80.5403	NC_026001.1	19506680	19506793	114	0.238741	-2.06648	DOWN
egu-miR14sds	NC_025997.1:18353407-18353516	0.996378	349.734	83.4744	NC_025997.1	18353407	18353516	110	0.23868	-2.06685	DOWN
egu-miR14sds	NW_011550939.1:17612-17724	0.994141	362.957	81.2542	NW_011550939.1	17612	17724	113	0.223867	-2.15929	DOWN
egu-miR14sds	NW_011551049.1:134162-134274	0.993579	359.713	81.2542	NW_011551049.1	134162	134274	113	0.225886	-2.14633	DOWN
egu-miR15sds	NC_026003.1:10876077-10876178	0.995744	812.955	271.157	NC_026003.1	10876077	10876178	102	0.333545	-1.58405	DOWN
egu-miR16sds	NC_025993.1:8597526-8597635	0.992489	205.89	33.8357	NC_025993.1	8597526	8597635	110	0.164339	-2.60525	DOWN
egu-miR17sds	NW_011551539.1:60051-60120	0.991889	36.6936	2.06749	NW_011551539.1	60051	60120	70	0.0563446	-4.14958	DOWN
egu-miR18sds	NC_025997.1:42070048-42070195	0.990983	78.5357	11.8868	NC_025997.1	42070048	42070195	148	0.151355	-2.72399	DOWN
egu-miR19sds	NC_026006.1:8032758-8032862	0.990162	257.241	92.3276	NC_026006.1	8032758	8032862	105	0.358915	-1.47829	DOWN
egu-miR20sds	NW_011551034.1:756120-756299	0.988209	26.7908	2.06749	NW_011551034.1	756120	756299	180	0.0771714	-3.69579	DOWN
egu-miR21sds	NC_025994.1:23652674-23652776	0.984465	14.2242	2.06749	NC_025994.1	23652674	23652776	103	0.145349	-2.7824	DOWN
egu-miR22sds	NC_025996.1:56111754-56112020	0.980817	10.1122	2.06749	NC_025996.1	56111754	56112020	267	0.204456	-2.29014	DOWN
egu-miR23sds	NC_026002.1:13066673-13066777	0.964689	40.0081	12.7835	NC_026002.1	13066673	13066777	105	0.319524	-1.646	DOWN
egu-miR24sds	NC_025996.1:46873993-46874094	0.950001	37.252	13.1193	NC_025996.1	46873993	46874094	102	0.352178	-1.50563	DOWN
Hci-miR156asds	NC_025995.1:4929400-4929503	0.975129	90.6177	42.9257	NC_025995.1	4929400	4929503	104	0.473701	-1.07795	DOWN
mdm-miR171b	NC_025993.1:31835664-31835766	1	6201.9	1611.83	NC_025993.1	31835664	31835766	103	0.259894	-1.94401	DOWN
mdm-miR171b	NC_025998.1:18042519-18042617	1	5957.04	1552.64	NC_025998.1	18042519	18042617	99	0.260639	-1.93987	DOWN
mes-miR393d	NC_026008.1:2800688-2800788	0.996359	12276.9	4414.47	NC_026008.1	2800688	2800788	101	0.359575	-1.47564	DOWN
mes-miR393d	NC_026004.1:12402336-12402427	0.996349	13491.1	4851.06	NC_026004.1	12402336	12402427	92	0.359575	-1.47564	DOWN
mes-miR399f	NC_025996.1:39388156-39388440	1	1886.9	48.8571	NC_025996.1	39388156	39388440	285	0.0258928	-5.27131	DOWN
mes-miR399f	NC_025996.1:39390837-39390926	1	4082.33	119.606	NC_025996.1	39390837	39390926	90	0.0292983	-5.09304	DOWN
mtr-miR2673b	NC_026000.1:32015900-32016121	1	178.265	2.06749	NC_026000.1	32015900	32016121	222	0.0115978	-6.43	DOWN
osa-miR159a.2	NC_025995.1:19671623-19671768	0.960549	39.9243	12.033	NC_025995.1	19671623	19671768	146	0.301394	-1.73028	DOWN
osa-miR166i-3p	NW_011551339.1:126525-126659	1	497301	65842.3	NW_011551339.1	126525	126659	135	0.132399	-2.91703	DOWN
osa-miR2118p	NC_026007.1:22048843-22048926	1	5.34787e+06	3.04089e+06	NC_026007.1	22048843	22048926	84	0.568617	-0.81447	DOWN
ppe-miR397	NC_025997.1:28868274-28868388	0.995733	67724.3	16635.4	NC_025997.1	28868274	28868388	115	0.245634	-2.02542	DOWN
ppe-miR397	NC_025993.1:61023997-61024130	0.98181	971.631	585.391	NC_025993.1	61023997	61024130	134	0.602483	-0.731008	DOWN
sly-miR166c-3p	NW_011554975.1:1244-1344	0.999981	22000.5	6504.32	NW_011554975.1	1244	1344	101	0.295644	-1.75806	DOWN
ssp-miR827	NC_026001.1:27003872-27003984	1	49876.1	6552.55	NC_026001.1	27003872	27003984	113	0.131377	-2.92822	DOWN
vvi-miR171j	NW_011551248.1:420937-421045	0.994696	629.704	94.3196	NW_011551248.1	420937	421045	109	0.149784	-2.73904	DOWN
vvi-miR828a	NC_025996.1:40743960-40744075	0.995867	374.308	102.162	NC_025996.1	40743960	40744075	116	0.272934	-1.87338	DOWN
ata-miR169d-5p	NC_026005.1:23330274-23330477	0.941581	6.18574	2.06749	NC_026005.1	23330274	23330477	204	0.334234	-1.58107	NDE**
ata-miR171a-3p	NC_025996.1:41276453-41276547	0.860218	362.967	502.233	NC_025996.1	41276453	41276547	95	1.38369	0.468518	NDE
ata-miR171a-3p	NC_026003.1:20237818-20237912	0.860218	362.967	502.233	NC_026003.1	20237818	20237912	95	1.38369	0.468518	NDE
osa-miR529b	NC_025999.1:21332945-21333033	0.749009	79.4871	116.025	NC_025999.1	21332945	21333033	89	1.45968	0.545648	NDE
ata-miR169f-5p	NC_025999.1:41650337-41650480	0.647954	30.0977	19.8164	NC_025999.1	41650337	41650480	144	0.658404	-0.602956	NDE
egu-miR25sds	NW_011551090.1:713220-713417	0.351375	28.6613	22.7238	NW_011551090.1	713220	713417	198	0.79284	-0.334898	NDE
egu-miR26sds	NC_025993.1:37595103-37595199	0.26721	22.2502	17.5171	NC_025993.1	37595103	37595199	97	0.78728	-0.345052	NDE
ata-miR390-5p	NC_025997.1:44723483-44723603	0.23669	48.2362	40.2371	NC_025997.1	44723483	44723603	121	0.834169	-0.261588	NDE
egu-miR27sds	NC_025996.1:40372686-40372807	0.0971582	20.7883	24.5309	NC_025996.1	40372686	40372807	122	1.18003	0.238825	NDE
gma-miR482a-3p	NC_025993.1:21269194-21269287	0.00133147	127228	127534	NC_025993.1	21269194	21269287	94	1.0024	0.00345669	NDE
* BioProject PRJNA192219 and BioSample SAMN02981535, available at NCBI; ** NDE – non differentially expressed.
