# Supplementary material for: Expression analysis of miRNAs and their putative target genes confirm a preponderant role of transcription factors in the early response of oil palm plants to salinity stress
Source: BMC Plant Biol. 2021 Nov 8;21:518. doi: 10.1186/s12870-021-03296-9 (PMC8573918; doi:10.1186/s12870-021-03296-9)
Supplement: Supplementary file 3 — Additional file 3: Supplementary Table 3.Prediction of oil palm miRNAs-putative target genes using psRNA-Target online program, version 2, and the 79 miRNAs predicted in this study. [file 12870_2021_3296_MOESM3_ESM.xlsx]

## Sheet: Salgado et al_STable 03
Supplementary Table 3. Prediction of oil palm miRNAs target genes using psRNA-Target online program, version 2, and the 79 miRNAs predicted in this study.
miRNA_Acc.	Target_Acc.	Expectation	UPE$	miRNA_start	miRNA_end	Target_start	Target_end	miRNA_aligned_fragment	alignment	Target_aligned_fragment	Inhibition	Target_Desc.
ama-miR156	XM_010930433.1	1	-1	1	21	1731	1751	CUGACAGAAGAGAGUGAGCAC	:::::: ::::::::::::::	GUGCUCUCUCUCUUCUGUCAG	Cleavage	PREDICTED: Elaeis guineensis squamosa promoter-binding-like protein 12 (LOC105050427) transcript variant X1 mRNA
ama-miR156	XM_010930434.1	1	-1	1	21	1594	1614	CUGACAGAAGAGAGUGAGCAC	:::::: ::::::::::::::	GUGCUCUCUCUCUUCUGUCAG	Cleavage	PREDICTED: Elaeis guineensis squamosa promoter-binding-like protein 12 (LOC105050427) transcript variant X2 mRNA
ama-miR156	XM_010930435.1	1	-1	1	21	1665	1685	CUGACAGAAGAGAGUGAGCAC	:::::: ::::::::::::::	GUGCUCUCUCUCUUCUGUCAG	Cleavage	PREDICTED: Elaeis guineensis squamosa promoter-binding-like protein 12 (LOC105050427) transcript variant X3 mRNA
ama-miR156	XM_010930436.1	1	-1	1	21	1588	1608	CUGACAGAAGAGAGUGAGCAC	:::::: ::::::::::::::	GUGCUCUCUCUCUUCUGUCAG	Cleavage	PREDICTED: Elaeis guineensis squamosa promoter-binding-like protein 12 (LOC105050427) transcript variant X4 mRNA
ama-miR156	XM_010935356.1	1	-1	1	21	834	854	CUGACAGAAGAGAGUGAGCAC	::::::::::::::::::::	GUGCUCACUCUCUUCUGUCAU	Cleavage	PREDICTED: Elaeis guineensis squamosa promoter-binding-like protein 7 (LOC105053992) mRNA
aof-miR391	XR_832075.1	4	-1	1	21	773	793	GGCAUCAUCUAUCUGCGGAGG	:.::.::::.:.::::: ::	CUUCUGCAGGUGGAUGAGGCA	Cleavage	PREDICTED: Elaeis guineensis histone-lysine N-methyltransferase H3 lysine-9 specific SUVH1-like (LOC105045520) transcript variant X1 misc_RNA
aof-miR391	XM_010923831.1	4	-1	1	21	773	793	GGCAUCAUCUAUCUGCGGAGG	:.::.::::.:.::::: ::	CUUCUGCAGGUGGAUGAGGCA	Cleavage	PREDICTED: Elaeis guineensis histone-lysine N-methyltransferase H3 lysine-9 specific SUVH1-like (LOC105045520) transcript variant X2 mRNA
aof-miR391	XM_010915298.1	4.5	-1	1	21	458	478	GGCAUCAUCUAUCUGCGGAGG	::::.::::::. :: ::::.	CCUCUGCAGAUGAAUUAUGCU	Cleavage	PREDICTED: Elaeis guineensis uncharacterized LOC105039220 (LOC105039220) transcript variant X3 mRNA
aof-miR391	XM_010915299.1	4.5	-1	1	21	458	478	GGCAUCAUCUAUCUGCGGAGG	::::.::::::. :: ::::.	CCUCUGCAGAUGAAUUAUGCU	Cleavage	PREDICTED: Elaeis guineensis uncharacterized LOC105039220 (LOC105039220) transcript variant X4 mRNA
aof-miR391	XM_010915300.1	4.5	-1	1	21	458	478	GGCAUCAUCUAUCUGCGGAGG	::::.::::::. :: ::::.	CCUCUGCAGAUGAAUUAUGCU	Cleavage	PREDICTED: Elaeis guineensis uncharacterized LOC105039220 (LOC105039220) transcript variant X5 mRNA
aof-miR395a	XM_010914556.1	3	-1	1	21	815	835	GUUCCCUCCAUCCACUUCAGU	::::.:: :::::::::::.	ACUGGAGGGGAUGGAGGGAGG	Cleavage	PREDICTED: Elaeis guineensis F-box protein SKIP14-like (LOC105038678) mRNA
aof-miR395a	XM_010918346.1	1	-1	1	21	2739	2759	GUUCCCUCCAUCCACUUCAGU	:::: :::::::::::::::	CCUGAUGUGGAUGGAGGGAAC	Cleavage	PREDICTED: Elaeis guineensis uncharacterized LOC105041383 (LOC105041383) mRNA
aof-miR395a	XM_010918359.1	2	-1	1	21	1149	1169	GUUCCCUCCAUCCACUUCAGU	..:: .::::::::::::.::	GUUGUGGUGGAUGGAGGGGAC	Cleavage	PREDICTED: Elaeis guineensis uncharacterized LOC105041393 (LOC105041393) mRNA
aof-miR395a	XM_010919422.1	3	-1	1	21	677	697	GUUCCCUCCAUCCACUUCAGU	::: :::::: :::::::.::	ACUUAAGUGGUUGGAGGGGAC	Translation	PREDICTED: Elaeis guineensis photosystem II D1 precursor processing protein PSB27-H2 chloroplastic (LOC105042288) transcript variant X1 mRNA
aof-miR395a	XM_010933225.1	3	-1	1	21	934	954	GUUCCCUCCAUCCACUUCAGU	:.::..::::: ::.::::::	AUUGGGGUGGAGGGGGGGAAC	Translation	PREDICTED: Elaeis guineensis probable auxin efflux carrier component 1c (LOC105052427) mRNA
aof-miR536	XM_010920539.1	1.5	-1	1	21	94	114	UCGUGCCGCGCUGUGUGCGUC	:::::::.:::::.::::::.	GACGCACGCAGCGUGGCACGG	Cleavage	PREDICTED: Elaeis guineensis uncharacterized LOC105043123 (LOC105043123) transcript variant X1 mRNA
aof-miR536	XM_010920540.1	1.5	-1	1	21	97	117	UCGUGCCGCGCUGUGUGCGUC	:::::::.:::::.::::::.	GACGCACGCAGCGUGGCACGG	Cleavage	PREDICTED: Elaeis guineensis uncharacterized LOC105043123 (LOC105043123) transcript variant X2 mRNA
aof-miR536	XM_010920541.1	1.5	-1	1	21	106	126	UCGUGCCGCGCUGUGUGCGUC	:::::::.:::::.::::::.	GACGCACGCAGCGUGGCACGG	Cleavage	PREDICTED: Elaeis guineensis uncharacterized LOC105043123 (LOC105043123) transcript variant X3 mRNA
aof-miR536	XM_010921352.1	5	-1	1	21	310	330	UCGUGCCGCGCUGUGUGCGUC	:::::::.:.::::::: :	GACGCACGCGGCGCGGCCCUG	Cleavage	PREDICTED: Elaeis guineensis uncharacterized LOC105043694 (LOC105043694) mRNA
aof-miR536	XR_830833.1	3	-1	1	21	78	98	UCGUGCCGCGCUGUGUGCGUC	::::::::..:::.:: ::::	GACGCACAUGGCGUGGAACGA	Cleavage	PREDICTED: Elaeis guineensis uncharacterized LOC109505530 (LOC109505530), transcript variant X3, misc_RNA.
ata-miR156e-5p	XM_010915503.1	1	-1	1	20	2162	2181	UGACAGAAGAGAGUGAGCAC	:::::: :::::::::::::	GUGCUCUCUCUCUUCUGUCA	Cleavage	PREDICTED: Elaeis guineensis squamosa promoter-binding-like protein 12 (LOC105039362) mRNA
ata-miR156e-5p	XM_010914718.1	1	-1	1	20	2108	2127	UGACAGAAGAGAGUGAGCAC	:::::: :::::::::::::	GUGCUCUCUCUCUUCUGUCA	Cleavage	PREDICTED: Elaeis guineensis squamosa promoter-binding-like protein 16 (LOC105038812) mRNA
ata-miR156e-5p	XM_010928539.1	1	-1	1	20	1869	1888	UGACAGAAGAGAGUGAGCAC	:::::: :::::::::::::	GUGCUCUCUCUCUUCUGUCA	Cleavage	PREDICTED: Elaeis guineensis squamosa promoter-binding-like protein 16 (LOC105049005) mRNA
ata-miR156e-5p	XM_010929438.1	1	-1	1	20	1910	1929	UGACAGAAGAGAGUGAGCAC	:::::: :::::::::::::	GUGCUCUCUCUCUUCUGUCA	Cleavage	PREDICTED: Elaeis guineensis squamosa promoter-binding-like protein 16 (LOC105049697) mRNA
ata-miR156e-5p	XM_010935356.1	0	-1	1	20	834	853	UGACAGAAGAGAGUGAGCAC	::::::::::::::::::::	GUGCUCACUCUCUUCUGUCA	Cleavage	PREDICTED: Elaeis guineensis squamosa promoter-binding-like protein 7 (LOC105053992) mRNA
ata-miR160c-5p	XM_010913753.1	0.5	-1	1	21	1507	1527	UGCCUGGCUCCCUGUAUGCCA	::::::.::::::::::::::	UGGCAUGCAGGGAGCCAGGCA	Cleavage	PREDICTED: Elaeis guineensis auxin response factor 17-like (LOC105038065) mRNA
ata-miR160c-5p	XM_010929111.1	0.5	-1	1	21	1499	1519	UGCCUGGCUCCCUGUAUGCCA	::::::.::::::::::::::	UGGCAUGCAGGGAGCCAGGCA	Cleavage	PREDICTED: Elaeis guineensis auxin response factor 17-like (LOC105049461) transcript variant X1 mRNA
ata-miR160c-5p	XM_010914177.1	0.5	-1	1	21	1480	1500	UGCCUGGCUCCCUGUAUGCCA	::::::.::::::::::::::	UGGCAUGCAGGGAGCCAGGCA	Cleavage	PREDICTED: Elaeis guineensis auxin response factor 18-like (LOC105038384) mRNA
ata-miR160c-5p	XM_010922141.1	0	-1	1	21	664	684	UGCCUGGCUCCCUGUAUGCCA	::::::::::::::::::::	AGGCAUACAGGGAGCCAGGCA	Cleavage	PREDICTED: Elaeis guineensis auxin response factor 18-like (LOC105044300) mRNA
ata-miR160c-5p	XM_010932626.1	0.5	-1	1	21	1302	1322	UGCCUGGCUCCCUGUAUGCCA	::::::.::::::::::::::	UGGCAUGCAGGGAGCCAGGCA	Cleavage	PREDICTED: Elaeis guineensis auxin response factor 18-like (LOC105051964) mRNA
ata-miR166d-3p	XM_010913332.1	1	-1	1	21	324	344	UCGGACCAGGCUUCAUUCCCC	::.:::::::::::::::.	CUGGGAUGAAGCCUGGUCCGG	Cleavage	PREDICTED: Elaeis guineensis homeobox-leucine zipper protein HOX10-like (LOC105037697) partial mRNA
ata-miR166d-3p	XM_010925376.1	1	-1	1	21	859	879	UCGGACCAGGCUUCAUUCCCC	::.:::::::::::::::.	UUGGGAUGAAGCCUGGUCCGG	Cleavage	PREDICTED: Elaeis guineensis homeobox-leucine zipper protein HOX32 (LOC105046708) mRNA
ata-miR166d-3p	XM_010922123.1	1	-1	1	21	583	603	UCGGACCAGGCUUCAUUCCCC	::.:::::::::::::::.	CCGGGAUGAAGCCUGGUCCGG	Cleavage	PREDICTED: Elaeis guineensis homeobox-leucine zipper protein HOX9 (LOC105044293) transcript variant X7 mRNA
ata-miR166d-3p	XM_010922124.1	1	-1	1	21	436	456	UCGGACCAGGCUUCAUUCCCC	::.:::::::::::::::.	CCGGGAUGAAGCCUGGUCCGG	Cleavage	PREDICTED: Elaeis guineensis homeobox-leucine zipper protein HOX9 (LOC105044293) transcript variant X8 mRNA
ata-miR166d-3p	XM_010922125.1	1	-1	1	21	526	546	UCGGACCAGGCUUCAUUCCCC	::.:::::::::::::::.	CCGGGAUGAAGCCUGGUCCGG	Cleavage	PREDICTED: Elaeis guineensis homeobox-leucine zipper protein HOX9 (LOC105044293) transcript variant X8 mRNA
ata-miR167d-5p	XM_010938865.1	1.5	-1	1	22	1838	1859	UGAAGCUGCCAGCAUGAUCUGA	:. :.:.:::.:::::::::::	UUUGGUUAUGUUGGCAGCUUCA	Cleavage	PREDICTED: Elaeis guineensis glucomannan 4-beta-mannosyltransferase 9-like (LOC105056609) mRNA
ata-miR167d-5p	XM_010928786.1	0	-1	1	22	2005	2026	UGAAGCUGCCAGCAUGAUCUGA	:::::::::::::::::::::	CCAGAUCAUGCUGGCAGCUUCA	Cleavage	PREDICTED: Elaeis guineensis uncharacterized LOC105049211 (LOC105049211) transcript variant X7 mRNA
ata-miR167d-5p	XR_833455.1	3.5	-1	1	22	233	253	UGAAGCUGCCAGCAUGAUCUGA	::::::::: :::::::.::::	UCAGAUCAU-CUGGCAGUUUCA	Cleavage	PREDICTED: Elaeis guineensis uncharacterized LOC105053405 (LOC105053405) transcript variant X2 ncRNA
ata-miR167d-5p	XR_833454.1	3.5	-1	1	22	233	253	UGAAGCUGCCAGCAUGAUCUGA	::::::::: :::::::.::::	UCAGAUCAU-CUGGCAGUUUCA	Cleavage	PREDICTED: Elaeis guineensis uncharacterized LOC105053405 (LOC105053405) transcript variant X1 mRNA
ata-miR167d-5p	XR_833456.1	3.5	-1	1	22	233	253	UGAAGCUGCCAGCAUGAUCUGA	::::::::: :::::::.::::	UCAGAUCAU-CUGGCAGUUUCA	Cleavage	PREDICTED: Elaeis guineensis uncharacterized LOC105053405 (LOC105053405) transcript variant X3 ncRNA
ata-miR169d-5p	XM_010938679.1	2	-1	1	21	1250	1270	CAGCCAAGGAUGACUUGCCGG	:.::::: ::::::::::::	CUGGCAAUUCAUCCUUGGCUU	Cleavage	PREDICTED: Elaeis guineensis nuclear transcription factor Y subunit A-3-like (LOC105056468) transcript variant X1 mRNA
ata-miR169d-5p	XM_010938681.1	2	-1	1	21	1246	1266	CAGCCAAGGAUGACUUGCCGG	:.::::: ::::::::::::	CUGGCAAUUCAUCCUUGGCUU	Cleavage	PREDICTED: Elaeis guineensis nuclear transcription factor Y subunit A-3-like (LOC105056468) transcript variant X2 mRNA
ata-miR169d-5p	XM_010941629.1	2	-1	1	21	1414	1434	CAGCCAAGGAUGACUUGCCGG	:.::::: ::::::::::::	CUGGCAAUUCAUCCUUGGCUU	Cleavage	PREDICTED: Elaeis guineensis nuclear transcription factor Y subunit A-3-like (LOC105058646) transcript variant X1 mRNA
ata-miR169d-5p	XM_010941631.1	2	-1	1	21	1473	1493	CAGCCAAGGAUGACUUGCCGG	:.::::: ::::::::::::	CUGGCAAUUCAUCCUUGGCUU	Cleavage	PREDICTED: Elaeis guineensis nuclear transcription factor Y subunit A-3-like (LOC105058646) transcript variant X3 mRNA
ata-miR169d-5p	XM_010941632.1	2	-1	1	21	1342	1362	CAGCCAAGGAUGACUUGCCGG	:.::::: ::::::::::::	CUGGCAAUUCAUCCUUGGCUU	Cleavage	PREDICTED: Elaeis guineensis nuclear transcription factor Y subunit A-3-like (LOC105058646) transcript variant X4 mRNA
ata-miR169i-3p	XM_010929066.1	3	-1	1	20	428	447	GGCAGUCUCCUUGGCUAGUC	:.::.:::::::::.: :::	GGCUGGCCAAGGAGGCCGCC	Cleavage	PREDICTED: Elaeis guineensis CCR4-NOT transcription complex subunit 10-like (LOC105049432) mRNA
ata-miR169i-3p	XM_010926514.1	3.5	-1	1	20	627	646	GGCAGUCUCCUUGGCUAGUC	:.::.:.::.:::::.:::	GGCUGGUCAGGGAGAUUGCA	Cleavage	PREDICTED: Elaeis guineensis ethylene-responsive transcription factor CRF2-like (LOC105047549) mRNA
ata-miR169i-3p	XM_010932028.1	2.5	-1	1	20	944	963	GGCAGUCUCCUUGGCUAGUC	..:.:::::::::..::::	AGUUGGCCAAGGAGGUUGCC	Cleavage	PREDICTED: Elaeis guineensis MLO-like protein 1 (LOC105051537) mRNA
ata-miR169i-3p	XM_010944723.1	2	-1	1	20	255	274	GGCAGUCUCCUUGGCUAGUC	::: ::::::::::.:::.	AACUUGCCAAGGAGAUUGCU	Cleavage	PREDICTED: Elaeis guineensis NADH-ubiquinone oxidoreductase subunit 8-like (LOC105060868) mRNA
ata-miR169i-3p	XM_010921313.1	3	-1	1	20	1283	1302	GGCAGUCUCCUUGGCUAGUC	::.:::.::: ::::::::.	GAUUAGUCAACGAGACUGCU	Translation	PREDICTED: Elaeis guineensis tyrosine--tRNA ligase cytoplasmic-like (LOC105043671) mRNA
ata-miR169i-5p	XM_010909407.1	2	-1	1	20	1764	1783	UAGCCAAGGAUGACUUGCCU	:::::: ::::::::::::	AGGCAAUUCAUCCUUGGCUU	Cleavage	PREDICTED: Elaeis guineensis nuclear transcription factor Y subunit A-10-like (LOC105034307) transcript variant X1 mRNA
ata-miR169i-5p	XM_010909408.1	2	-1	1	20	1761	1780	UAGCCAAGGAUGACUUGCCU	:::::: ::::::::::::	AGGCAAUUCAUCCUUGGCUU	Cleavage	PREDICTED: Elaeis guineensis nuclear transcription factor Y subunit A-10-like (LOC105034307) transcript variant X2 mRNA
ata-miR169i-5p	XM_010909409.1	2	-1	1	20	1695	1714	UAGCCAAGGAUGACUUGCCU	:::::: ::::::::::::	AGGCAAUUCAUCCUUGGCUU	Cleavage	PREDICTED: Elaeis guineensis nuclear transcription factor Y subunit A-10-like (LOC105034307) transcript variant X3 mRNA
ata-miR169i-5p	XM_010918939.1	2	-1	1	20	1287	1306	UAGCCAAGGAUGACUUGCCU	.::::: ::::::::::::	GGGCAAUUCAUCCUUGGCUU	Cleavage	PREDICTED: Elaeis guineensis nuclear transcription factor Y subunit A-4-like (LOC105041877) transcript variant X2 mRNA
ata-miR169i-5p	XM_010918940.1	2	-1	1	20	1181	1200	UAGCCAAGGAUGACUUGCCU	.::::: ::::::::::::	GGGCAAUUCAUCCUUGGCUU	Cleavage	PREDICTED: Elaeis guineensis nuclear transcription factor Y subunit A-4-like (LOC105041877) transcript variant X3 mRNA
ata-miR171a-3p	XM_010918519.1	0.5	-1	1	21	476	496	UGAGCCGAACCAAUGUCACUU	..::::.::::::::::::::	GGGUGAUAUUGGUUCGGCUCA	Cleavage	PREDICTED: Elaeis guineensis nodulation-signaling pathway 2 protein-like (LOC105041575) mRNA
ata-miR171a-3p	XM_010928230.1	0.5	-1	1	21	407	427	UGAGCCGAACCAAUGUCACUU	..::::.::::::::::::::	GGGUGAUAUUGGUUCGGCUCA	Cleavage	PREDICTED: Elaeis guineensis nodulation-signaling pathway 2 protein-like (LOC105048783) mRNA
ata-miR171a-3p	XM_010942807.1	3.5	-1	1	21	2062	2082	UGAGCCGAACCAAUGUCACUU	:::::.: ::::::: :.:::	AAGUGGCUUUGGUUCAGUUCA	Cleavage	PREDICTED: Elaeis guineensis uncharacterized LOC105059496 (LOC105059496) transcript variant X2 mRNA
ata-miR171a-3p	XR_834292.1	3.5	-1	1	21	2062	2082	UGAGCCGAACCAAUGUCACUU	:::::.: ::::::: :.:::	AAGUGGCUUUGGUUCAGUUCA	Cleavage	PREDICTED: Elaeis guineensis uncharacterized LOC105059496 (LOC105059496) transcript variant X4 misc_RNA
ata-miR171a-3p	XM_010942809.1	3.5	-1	1	21	1756	1776	UGAGCCGAACCAAUGUCACUU	:::::.: ::::::: :.:::	AAGUGGCUUUGGUUCAGUUCA	Cleavage	PREDICTED: Elaeis guineensis uncharacterized LOC105059496 (LOC105059496) transcript variant X5 mRNA
ata-miR172b-3p	XM_010909212.1	0.5	-1	1	21	1730	1750	AGAAUCUUGAUGAUGCUGCAU	:::::::::::::.::::::	CUGCAGCAUCAUCAGGAUUCU	Cleavage	PREDICTED: Elaeis guineensis AP2-like ethylene-responsive transcription factor TOE3 (LOC105034164) transcript variant X2 mRNA
ata-miR172b-3p	XM_010933737.1	0.5	-1	1	21	2015	2035	AGAAUCUUGAUGAUGCUGCAU	:::::::::::::.::::::	CUGCAGCAUCAUCAGGAUUCU	Cleavage	PREDICTED: Elaeis guineensis AP2-like ethylene-responsive transcription factor TOE3 (LOC105052807) transcript variant X6 mRNA
ata-miR172b-3p	XM_010930045.1	1.5	-1	1	21	1553	1573	AGAAUCUUGAUGAUGCUGCAU	::::::::::::::.:::::	AUGCAGCAUCAUCAGGAUUCC	Cleavage	PREDICTED: Elaeis guineensis floral homeotic protein APETALA 2 (LOC105050146) mRNA
ata-miR172b-3p	XM_010931580.1	0.5	-1	1	21	1978	1998	AGAAUCUUGAUGAUGCUGCAU	:::::::::::::.::::::	CUGCAGCAUCAUCAGGAUUCU	Cleavage	PREDICTED: Elaeis guineensis floral homeotic protein APETALA 2-like (LOC105051240) transcript variant X1 mRNA
ata-miR172b-3p	XM_010931581.1	0.5	-1	1	21	1966	1986	AGAAUCUUGAUGAUGCUGCAU	:::::::::::::.::::::	CUGCAGCAUCAUCAGGAUUCU	Cleavage	PREDICTED: Elaeis guineensis floral homeotic protein APETALA 2-like (LOC105051240) transcript variant X2 mRNA
ata-miR390-5p	XM_010936446.1	2	-1	1	21	651	671	AAGCUCAGGAGGGAUAGCGCC	::. ::::.::::::::::::	GGUCCUAUUCCUCCUGAGCUU	Cleavage	PREDICTED: Elaeis guineensis probable LRR receptor-like serine/threonine-protein kinase At1g63430 (LOC105054833) mRNA
ata-miR390-5p	XM_010942161.1	1.5	-1	1	21	788	808	AAGCUCAGGAGGGAUAGCGCC	::: ::::.::::::::::::	GGCUCUAUUCCUCCUGAGCUU	Cleavage	PREDICTED: Elaeis guineensis probable LRR receptor-like serine/threonine-protein kinase At1g63430 (LOC105059029) mRNA
ata-miR390-5p	XR_831336.1	3	-1	1	21	3524	3544	AAGCUCAGGAGGGAUAGCGCC	::.:.:::.:.:..:::::::	GGUGUUAUUCUUUUUGAGCUU	Cleavage	PREDICTED: Elaeis guineensis probable serine/threonine protein kinase IREH1 (LOC105041082) transcript variant X1 misc_RNA
ata-miR390-5p	XM_010917878.1	3	-1	1	21	3524	3544	AAGCUCAGGAGGGAUAGCGCC	::.:.:::.:.:..:::::::	GGUGUUAUUCUUUUUGAGCUU	Cleavage	PREDICTED: Elaeis guineensis probable serine/threonine protein kinase IREH1 (LOC105041082) transcript variant X2 mRNA
ata-miR390-5p	XM_010934825.1	3	-1	1	21	2192	2212	AAGCUCAGGAGGGAUAGCGCC	:: :::::::.:.:::::::	GGAGCUAUCCUUUCUGAGCUG	Cleavage	PREDICTED: Elaeis guineensis uncharacterized LOC105053593 (LOC105053593) mRNA
ata-miR395c-3p	XM_010919341.1	0.5	-1	1	20	592	611	UGAAGUGUUUGGGGGAACUC	:::::::.::::::::::::	GAGUUCCUCCAAACACUUCA	Cleavage	PREDICTED: Elaeis guineensis ATP sulfurylase 1 chloroplastic-like (LOC105042220) mRNA
ata-miR395c-3p	XM_010934532.1	1	-1	1	20	505	524	UGAAGUGUUUGGGGGAACUC	:::::::.::::.:::::::	GAGUUCCUCCAAGCACUUCA	Cleavage	PREDICTED: Elaeis guineensis ATP sulfurylase 1 chloroplastic-like (LOC105053406) mRNA
ata-miR395c-3p	XM_010927955.1	2	-1	1	20	253	272	UGAAGUGUUUGGGGGAACUC	::::::.:::::: ::::::	GAGUUCUCCCAAAGACUUCA	Cleavage	PREDICTED: Elaeis guineensis low affinity sulfate transporter 3-like (LOC105048606) mRNA
ata-miR395c-3p	XM_010919829.1	3	-1	1	20	91	110	UGAAGUGUUUGGGGGAACUC	:::.:::::::.:::::	UUUUUCUCCCAAACGCUUCA	Cleavage	PREDICTED: Elaeis guineensis mannose-P-dolichol utilization defect 1 protein homolog 2-like (LOC105042556) transcript variant X1 mRNA
ata-miR395c-3p	XM_010922193.1	2.5	-1	1	20	2040	2059	UGAAGUGUUUGGGGGAACUC	:::::: :.:..::::::::	GAGUUCGCUCGGACACUUCA	Cleavage	PREDICTED: Elaeis guineensis putative receptor protein kinase ZmPK1 (LOC105044338) mRNA
ata-miR396b-5p	XM_010918877.1	0	-1	1	21	433	453	UCCACAGGCUUUCUUGAACUG	: :::::::::::::::::::	CCGUUCAAGAAAGCCUGUGGA	Cleavage	PREDICTED: Elaeis guineensis growth-regulating factor 1-like (LOC105041829) mRNA
ata-miR396b-5p	XM_010934421.1	0	-1	1	21	454	474	UCCACAGGCUUUCUUGAACUG	: :::::::::::::::::::	CCGUUCAAGAAAGCCUGUGGA	Cleavage	PREDICTED: Elaeis guineensis growth-regulating factor 1-like (LOC105053321) mRNA
ata-miR396b-5p	XM_010935621.1	0	-1	1	21	779	799	UCCACAGGCUUUCUUGAACUG	: :::::::::::::::::::	CCGUUCAAGAAAGCCUGUGGA	Cleavage	PREDICTED: Elaeis guineensis growth-regulating factor 10-like (LOC105054175) mRNA
ata-miR396b-5p	XM_010945328.1	4.5	-1	1	21	1053	1073	UCCACAGGCUUUCUUGAACUG	..::::.. :.:::::::: :	UGGUUCGGCAGAGCCUGUGAA	Cleavage	PREDICTED: Elaeis guineensis growth-regulating factor 4-like (LOC105061318) transcript variant X2 mRNA
ata-miR396b-5p	XM_010945328.1	0	-1	1	21	528	548	UCCACAGGCUUUCUUGAACUG	: :::::::::::::::::::	CCGUUCAAGAAAGCCUGUGGA	Cleavage	PREDICTED: Elaeis guineensis growth-regulating factor 4-like (LOC105061318) transcript variant X2 mRNA
ata-miR396b-5p	XM_010942515.1	0	-1	1	21	602	622	UCCACAGGCUUUCUUGAACUG	: :::::::::::::::::::	CCGUUCAAGAAAGCCUGUGGA	Cleavage	PREDICTED: Elaeis guineensis growth-regulating factor 5-like (LOC105059273) transcript variant X1 mRNA mRNA
ata-miR396c-5p	XM_010938635.1	3.5	-1	1	21	431	452	UUCCACA-GCUUUCUUGAACUU	:::::::::::::: ::::::.	AAGUUCAAGAAAGCAUGUGGAG	Cleavage	PREDICTED: Elaeis guineensis growth-regulating factor 1-like (LOC105056439) mRNA
ata-miR396c-5p	XM_010941616.1	4	-1	1	21	305	326	UUCCACA-GCUUUCUUGAACUU	:::::::::::::: ::::::	AAGUUCAAGAAAGCAUGUGGAC	Cleavage	PREDICTED: Elaeis guineensis growth-regulating factor 1-like (LOC105058633) mRNA
ata-miR396c-5p	XM_010921281.1	2.5	-1	1	21	1566	1586	UUCCACAGCUUUCUUGAACUU	:.:::..::::::: ::::::	AGGUUUGAGAAAGCAGUGGAA	Cleavage	PREDICTED: Elaeis guineensis non-canonical poly(A) mRNA RNA polymerase PAPD5-like (LOC105043648) mRNA
ata-miR396c-5p	XR_830003.1	1.5	-1	1	21	417	437	UUCCACAGCUUUCUUGAACUU	:.: :::::::::::::::.:	AGGAUCAAGAAAGCUGUGGGA	Cleavage	PREDICTED: Elaeis guineensis uncharacterized LOC105033558 (LOC105033558) ncRNA
ata-miR396c-5p	XR_830004.1	2	-1	1	21	101	121	UUCCACAGCUUUCUUGAACUU	::::::: ::::::::::.:	CAGUUCAAUAAAGCUGUGGGA	Cleavage	PREDICTED: Elaeis guineensis uncharacterized LOC105033560 (LOC105033560) ncRNA
ata-miR396e-5p	XM_010919278.1	2	-1	1	21	1242	1262	UUCCACAGCUUUCUUGAACUG	::::.:.:::::::::::	GCUUUCAGGGAAGCUGUGGAA	Cleavage	PREDICTED: Elaeis guineensis ankyrin-1 (LOC105042167) transcript variant X1 mRNA
ata-miR396e-5p	XR_830003.1	1.5	-1	1	21	417	437	UUCCACAGCUUUCUUGAACUG	.: :::::::::::::::.:	AGGAUCAAGAAAGCUGUGGGA	Cleavage	PREDICTED: Elaeis guineensis uncharacterized LOC105033558 (LOC105033558) ncRNA
ata-miR396e-5p	XR_830004.1	2	-1	1	21	101	121	UUCCACAGCUUUCUUGAACUG	:::::::: ::::::::::.:	CAGUUCAAUAAAGCUGUGGGA	Cleavage	PREDICTED: Elaeis guineensis uncharacterized LOC105033560 (LOC105033560) ncRNA
ata-miR396e-5p	XM_010933984.1	2.5	-1	1	21	188	208	UUCCACAGCUUUCUUGAACUG	:: ::::.:.:::::::::.:	CAUUUCAGGGAAGCUGUGGGA	Cleavage	PREDICTED: Elaeis guineensis uncharacterized LOC105052992 (LOC105052992) transcript variant X3 mRNA
ata-miR396e-5p	XM_010942856.1	2	-1	1	21	1438	1458	UUCCACAGCUUUCUUGAACUG	: :::.::::: :::::::::	CUGUUUAAGAACGCUGUGGAA	Translation	PREDICTED: Elaeis guineensis uncharacterized LOC105059529 (LOC105059529) mRNA
ata-miR399a-3p	XM_010944201.1	3.5	-1	1	21	11	31	UGCCAAAGGAGAAUUGCCCUG	.:::::::::::..::: :..	UAGGGCAAUUCUUUUUUCGUG	Cleavage	PREDICTED: Elaeis guineensis ADP-ribosylation factor GTPase-activating protein AGD12-like (LOC105060481) transcript variant X1 mRNA
ata-miR399a-3p	XM_010919571.1	0	-1	1	21	804	824	UGCCAAAGGAGAAUUGCCCUG	: :::::::::::::::::::	CUGGGCAAUUCUCCUUUGGCA	Cleavage	PREDICTED: Elaeis guineensis probable ubiquitin-conjugating enzyme E2 24 (LOC105042389) transcript variant X1 mRNA
ata-miR399a-3p	XM_010919571.1	0	-1	1	21	1030	1050	UGCCAAAGGAGAAUUGCCCUG	: :::::::::::::::::::	CUGGGCAAUUCUCCUUUGGCA	Cleavage	PREDICTED: Elaeis guineensis probable ubiquitin-conjugating enzyme E2 24 (LOC105042389) transcript variant X1 mRNA
ata-miR399a-3p	XM_010919571.1	1.5	-1	1	21	924	944	UGCCAAAGGAGAAUUGCCCUG	:::::::: ::::::::::::	CAGGGCAAAUCUCCUUUGGCA	Cleavage	PREDICTED: Elaeis guineensis probable ubiquitin-conjugating enzyme E2 24 (LOC105042389) transcript variant X1 mRNA
ata-miR399a-3p	XM_010919571.1	1.5	-1	1	21	968	988	UGCCAAAGGAGAAUUGCCCUG	::::::: ::::::::::::	AAGGGCAAAUCUCCUUUGGCA	Cleavage	PREDICTED: Elaeis guineensis probable ubiquitin-conjugating enzyme E2 24 (LOC105042389) transcript variant X1 mRNA
ata-miR399a-3p	XM_010919571.1	1.5	-1	1	21	886	906	UGCCAAAGGAGAAUUGCCCUG	::::::: ::::::::::::	AAGGGCAAAUCUCCUUUGGCA	Cleavage	PREDICTED: Elaeis guineensis probable ubiquitin-conjugating enzyme E2 24 (LOC105042389) transcript variant X1 mRNA
ata-miR399a-3p	XM_010919571.1	1.5	-1	1	21	621	641	UGCCAAAGGAGAAUUGCCCUG	::::::: ::::::::::::	GAGGGCAAAUCUCCUUUGGCA	Cleavage	PREDICTED: Elaeis guineensis probable ubiquitin-conjugating enzyme E2 24 (LOC105042389) transcript variant X1 mRNA
ata-miR399a-3p	XM_010919571.1	3	-1	1	21	842	862	UGCCAAAGGAGAAUUGCCCUG	:::::::: ::::: ::::::	CAGGGCAAAUCUCCAUUGGCA	Cleavage	PREDICTED: Elaeis guineensis probable ubiquitin-conjugating enzyme E2 24 (LOC105042389) transcript variant X1 mRNA
ata-miR399a-3p	XM_010919571.1	4	-1	1	21	561	581	UGCCAAAGGAGAAUUGCCCUG	:::::: :::.::: :::.	UUGGGCAAGUCUUCUUGGGCG	Cleavage	PREDICTED: Elaeis guineensis probable ubiquitin-conjugating enzyme E2 24 (LOC105042389) transcript variant X1 mRNA
ata-miR399a-3p	XM_010919571.1	4	-1	1	21	750	770	UGCCAAAGGAGAAUUGCCCUG	:: ::: :::::: :::::	UCGGACAAAUCUCCUCUGGCA	Cleavage	PREDICTED: Elaeis guineensis probable ubiquitin-conjugating enzyme E2 24 (LOC105042389) transcript variant X1 mRNA
ata-miR399a-3p	XM_010919579.1	1.5	-1	1	21	924	944	UGCCAAAGGAGAAUUGCCCUG	:::::::: ::::::::::::	CAGGGCAAAUCUCCUUUGGCA	Cleavage	PREDICTED: Elaeis guineensis probable ubiquitin-conjugating enzyme E2 24 (LOC105042389) transcript variant X2 mRNA
ata-miR399a-3p	XM_010919579.1	1.5	-1	1	21	968	988	UGCCAAAGGAGAAUUGCCCUG	::::::: ::::::::::::	AAGGGCAAAUCUCCUUUGGCA	Cleavage	PREDICTED: Elaeis guineensis probable ubiquitin-conjugating enzyme E2 24 (LOC105042389) transcript variant X2 mRNA
ata-miR399a-3p	XM_010919579.1	1.5	-1	1	21	886	906	UGCCAAAGGAGAAUUGCCCUG	::::::: ::::::::::::	AAGGGCAAAUCUCCUUUGGCA	Cleavage	PREDICTED: Elaeis guineensis probable ubiquitin-conjugating enzyme E2 24 (LOC105042389) transcript variant X2 mRNA
ata-miR399a-3p	XM_010919579.1	1.5	-1	1	21	621	641	UGCCAAAGGAGAAUUGCCCUG	::::::: ::::::::::::	GAGGGCAAAUCUCCUUUGGCA	Cleavage	PREDICTED: Elaeis guineensis probable ubiquitin-conjugating enzyme E2 24 (LOC105042389) transcript variant X2 mRNA
ata-miR399a-3p	XM_010919579.1	3	-1	1	21	842	862	UGCCAAAGGAGAAUUGCCCUG	:::::::: ::::: ::::::	CAGGGCAAAUCUCCAUUGGCA	Cleavage	PREDICTED: Elaeis guineensis probable ubiquitin-conjugating enzyme E2 24 (LOC105042389) transcript variant X2 mRNA
ata-miR399a-3p	XM_010919579.1	4	-1	1	21	561	581	UGCCAAAGGAGAAUUGCCCUG	:::::: :::.::: :::.	UUGGGCAAGUCUUCUUGGGCG	Cleavage	PREDICTED: Elaeis guineensis probable ubiquitin-conjugating enzyme E2 24 (LOC105042389) transcript variant X2 mRNA
ata-miR399a-3p	XM_010919579.1	4	-1	1	21	750	770	UGCCAAAGGAGAAUUGCCCUG	:: ::: :::::: :::::	UCGGACAAAUCUCCUCUGGCA	Cleavage	PREDICTED: Elaeis guineensis probable ubiquitin-conjugating enzyme E2 24 (LOC105042389) transcript variant X2 mRNA
ata-miR399a-3p	XM_010919579.1	0	-1	1	21	804	824	UGCCAAAGGAGAAUUGCCCUG	: :::::::::::::::::::	CUGGGCAAUUCUCCUUUGGCA	Cleavage	PREDICTED: Elaeis guineensis probable ubiquitin-conjugating enzyme E2 24 (LOC105042389) transcript variant X2 mRNA
ata-miR399a-3p	XM_010919579.1	0	-1	1	21	1030	1050	UGCCAAAGGAGAAUUGCCCUG	: :::::::::::::::::::	CUGGGCAAUUCUCCUUUGGCA	Cleavage	PREDICTED: Elaeis guineensis probable ubiquitin-conjugating enzyme E2 24 (LOC105042389) transcript variant X2 mRNA
ata-miR399a-3p	XM_010911155.1	3.5	-1	1	21	431	451	UGCCAAAGGAGAAUUGCCCUG	:. ::::.::::.: ::::::	CGAGGCAGUUCUUCAUUGGCA	Cleavage	PREDICTED: Elaeis guineensis sphinganine C(4) mRNA-monooxygenase 2-like (LOC105035561) mRNA
ata-miR399a-3p	XM_010926327.1	0.5	-1	1	21	523	543	UGCCAAAGGAGAAUUGCCCUG	: :::::.:::::::::::::	CUGGGCAGUUCUCCUUUGGCA	Cleavage	PREDICTED: Elaeis guineensis uncharacterized LOC105047412 (LOC105047412) mRNA
ata-miR399a-3p	XM_010926327.1	1.5	-1	1	21	418	438	UGCCAAAGGAGAAUUGCCCUG	:::::::: ::::::::::::	CAGGGCAAAUCUCCUUUGGCA	Cleavage	PREDICTED: Elaeis guineensis uncharacterized LOC105047412 (LOC105047412) mRNA
ata-miR399a-3p	XM_010926327.1	1.5	-1	1	21	461	481	UGCCAAAGGAGAAUUGCCCUG	::::::: ::::::::::::	GAGGGCAAAUCUCCUUUGGCA	Cleavage	PREDICTED: Elaeis guineensis uncharacterized LOC105047412 (LOC105047412) mRNA
ata-miR399a-3p	XM_010926327.1	1.5	-1	1	21	150	170	UGCCAAAGGAGAAUUGCCCUG	:::::: ::::::::::::	UUGGGCAAAUCUCCUUUGGCA	Cleavage	PREDICTED: Elaeis guineensis uncharacterized LOC105047412 (LOC105047412) mRNA
ata-miR399a-3p	XM_010926327.1	2	-1	1	21	200	220	UGCCAAAGGAGAAUUGCCCUG	.::::::: :::::::::::.	UAGGGCAAAUCUCCUUUGGCG	Cleavage	PREDICTED: Elaeis guineensis uncharacterized LOC105047412 (LOC105047412) mRNA
ata-miR399a-3p	XM_010926327.1	3	-1	1	21	376	396	UGCCAAAGGAGAAUUGCCCUG	..:::::: :::::::::: :	UGGGGCAAAUCUCCUUUGGAA	Cleavage	PREDICTED: Elaeis guineensis uncharacterized LOC105047412 (LOC105047412) mRNA
ata-miR528-5p	XR_830241.1	3.5	-1	1	21	2067	2087	UGGAAGGGGCAUGCAGAGGAG	::..::::::::.. ::::::	CUUUUCUGCAUGUUGCUUCCA	Cleavage	PREDICTED: Elaeis guineensis inositol-tetrakisphosphate 1-kinase 4 (LOC105034839) transcript variant X4 misc_RNA
ata-miR528-5p	XM_010912626.1	1	-1	1	21	64	84	UGGAAGGGGCAUGCAGAGGAG	::::.:::::::::::::.:	GUCCUUUGCAUGCCCCUUCUA	Cleavage	PREDICTED: Elaeis guineensis polyphenol oxidase chloroplastic-like (LOC105036904) mRNA
ata-miR528-5p	XM_010928464.1	1	-1	1	21	69	89	UGGAAGGGGCAUGCAGAGGAG	:::::.:::::::::::::.:	CUCCUUUGCAUGCCCCUUCUA	Cleavage	PREDICTED: Elaeis guineensis polyphenol oxidase chloroplastic-like (LOC105048962) mRNA
ata-miR528-5p	XR_833722.1	2.5	-1	1	21	387	407	UGGAAGGGGCAUGCAGAGGAG	:::.::: ::::..:::::::	CUCUUCUUCAUGUUCCUUCCA	Cleavage	PREDICTED: Elaeis guineensis uncharacterized LOC105055547 (LOC105055547) transcript variant X2 misc_RNA
ata-miR528-5p	XM_010937377.1	2.5	-1	1	21	573	593	UGGAAGGGGCAUGCAGAGGAG	:::.::: ::::..:::::::	CUCUUCUUCAUGUUCCUUCCA	Cleavage	PREDICTED: Elaeis guineensis uncharacterized LOC105055547 (LOC105055547) transcript variant X1 mRNA
atr-miR156c	XM_010915503.1	1.5	-1	1	21	2162	2182	UUGACAGAAGAUAGAGAGCAC	::::::::: :::::::::::	GUGCUCUCUCUCUUCUGUCAA	Cleavage	PREDICTED: Elaeis guineensis squamosa promoter-binding-like protein 12 (LOC105039362) mRNA
atr-miR156c	XM_010945247.1	1.5	-1	1	21	1239	1259	UUGACAGAAGAUAGAGAGCAC	::::::::: :::::::::::	GUGCUCUCUCUCUUCUGUCAA	Cleavage	PREDICTED: Elaeis guineensis squamosa promoter-binding-like protein 14 (LOC105061255) transcript variant X1 mRNA
atr-miR156c	XM_010945248.1	1.5	-1	1	21	1229	1249	UUGACAGAAGAUAGAGAGCAC	::::::::: :::::::::::	GUGCUCUCUCUCUUCUGUCAA	Cleavage	PREDICTED: Elaeis guineensis squamosa promoter-binding-like protein 14 (LOC105061255) transcript variant X2 mRNA
atr-miR156c	XM_010945249.1	1.5	-1	1	21	1227	1247	UUGACAGAAGAUAGAGAGCAC	::::::::: :::::::::::	GUGCUCUCUCUCUUCUGUCAA	Cleavage	PREDICTED: Elaeis guineensis squamosa promoter-binding-like protein 14 (LOC105061255) transcript variant X3 mRNA
atr-miR156c	XM_010945250.1	1.5	-1	1	21	1206	1226	UUGACAGAAGAUAGAGAGCAC	::::::::: :::::::::::	GUGCUCUCUCUCUUCUGUCAA	Cleavage	PREDICTED: Elaeis guineensis squamosa promoter-binding-like protein 14 (LOC105061255) transcript variant X4 mRNA
atr-miR159	XM_010935828.1	2	-1	1	21	181	201	UUUGGAUUGAAGGGAGCUCUA	:.::::::: :::.:::::::	UGGAGCUCCAUUCGAUCCAAA	Cleavage	PREDICTED: Elaeis guineensis myb-related protein MYBAS2-like (LOC105054331) mRNA
atr-miR159	XM_010924668.1	2.5	-1	1	21	1045	1065	UUUGGAUUGAAGGGAGCUCUA	:.:::::::::::: :::::	UGGAGCUCCCUUCACUCCAAU	Cleavage	PREDICTED: Elaeis guineensis transcription factor GAMYB-like (LOC105046145) transcript variant X1 mRNA
atr-miR159	XM_010924669.1	2.5	-1	1	21	1118	1138	UUUGGAUUGAAGGGAGCUCUA	:.:::::::::::: :::::	UGGAGCUCCCUUCACUCCAAU	Cleavage	PREDICTED: Elaeis guineensis transcription factor GAMYB-like (LOC105046145) transcript variant X2 mRNA
atr-miR159	XM_010921365.1	2	-1	1	21	219	239	UUUGGAUUGAAGGGAGCUCUA	:.::::::: :::.:::::::	UGGAGCUCCAUUCGAUCCAAA	Cleavage	PREDICTED: Elaeis guineensis transcription factor MYB48 (LOC105043705) mRNA
atr-miR166b	XM_010913332.1	3.5	-1	1	21	326	346	UCUCGGACCAGGCUUCAUUCC	::.:::::::::::::::.	GGGAUGAAGCCUGGUCCGGAU	Cleavage	PREDICTED: Elaeis guineensis homeobox-leucine zipper protein HOX10-like (LOC105037697) partial mRNA
atr-miR166b	XM_010925376.1	3.5	-1	1	21	861	881	UCUCGGACCAGGCUUCAUUCC	::.:::::::::::::::.	GGGAUGAAGCCUGGUCCGGAU	Cleavage	PREDICTED: Elaeis guineensis homeobox-leucine zipper protein HOX32 (LOC105046708) mRNA
atr-miR166b	XM_010922123.1	3.5	-1	1	21	585	605	UCUCGGACCAGGCUUCAUUCC	::.:::::::::::::::.	GGGAUGAAGCCUGGUCCGGAU	Cleavage	PREDICTED: Elaeis guineensis homeobox-leucine zipper protein HOX9 (LOC105044293) transcript variant X7 mRNA
atr-miR166b	XM_010922123.1	5	-1	1	21	66	86	UCUCGGACCAGGCUUCAUUCC	:: : :.:.:::::.: :::	AGAUUAAGGUCUGGUUCCAGA	Cleavage	PREDICTED: Elaeis guineensis homeobox-leucine zipper protein HOX9 (LOC105044293) transcript variant X7 mRNA
atr-miR166b	XM_010922124.1	3.5	-1	1	21	438	458	UCUCGGACCAGGCUUCAUUCC	::.:::::::::::::::.	GGGAUGAAGCCUGGUCCGGAU	Cleavage	PREDICTED: Elaeis guineensis homeobox-leucine zipper protein HOX9 (LOC105044293) transcript variant X8 mRNA
atr-miR166b	XM_010922124.1	5	-1	1	21	66	86	UCUCGGACCAGGCUUCAUUCC	:: : :.:.:::::.: :::	AGAUUAAGGUCUGGUUCCAGA	Cleavage	PREDICTED: Elaeis guineensis homeobox-leucine zipper protein HOX9 (LOC105044293) transcript variant X8 mRNA
atr-miR166b	XM_010922125.1	3.5	-1	1	21	528	548	UCUCGGACCAGGCUUCAUUCC	::.:::::::::::::::.	GGGAUGAAGCCUGGUCCGGAU	Cleavage	PREDICTED: Elaeis guineensis homeobox-leucine zipper protein HOX9 (LOC105044293) transcript variant X8 mRNA
atr-miR166b	XM_010922125.1	5	-1	1	21	28	48	UCUCGGACCAGGCUUCAUUCC	:: : :.:.:::::.: :::	AGAUUAAGGUCUGGUUCCAGA	Cleavage	PREDICTED: Elaeis guineensis homeobox-leucine zipper protein HOX9 (LOC105044293) transcript variant X8 mRNA
atr-miR319e	XM_010921460.1	3	-1	1	21	2009	2029	UUUGGACUGAAGGGAGCUCCU	:::.:::. :::::::::::.	AGGGGCUUGCUUCAGUCCAAG	Cleavage	PREDICTED: Elaeis guineensis GATA transcription factor 27-like (LOC105043768) transcript variant X1 mRNA
atr-miR319e	XM_010921461.1	3	-1	1	21	1718	1738	UUUGGACUGAAGGGAGCUCCU	:::.:::. :::::::::::.	AGGGGCUUGCUUCAGUCCAAG	Cleavage	PREDICTED: Elaeis guineensis GATA transcription factor 27-like (LOC105043768) transcript variant X2 mRNA
atr-miR319e	XM_010906429.1	2.5	-1	1	21	1035	1055	UUUGGACUGAAGGGAGCUCCU	::::::::::::: :::::	UGGAGCUCCCUUCACUCCAAU	Cleavage	PREDICTED: Elaeis guineensis transcription factor GAMYB-like (LOC105032078) transcript variant X4 mRNA
atr-miR319e	XM_010924668.1	2.5	-1	1	21	1045	1065	UUUGGACUGAAGGGAGCUCCU	::::::::::::: :::::	UGGAGCUCCCUUCACUCCAAU	Cleavage	PREDICTED: Elaeis guineensis transcription factor GAMYB-like (LOC105046145) transcript variant X1 mRNA
atr-miR319e	XM_010924669.1	2.5	-1	1	21	1118	1138	UUUGGACUGAAGGGAGCUCCU	::::::::::::: :::::	UGGAGCUCCCUUCACUCCAAU	Cleavage	PREDICTED: Elaeis guineensis transcription factor GAMYB-like (LOC105046145) transcript variant X2 mRNA
atr-miR393	XM_010910770.1	1	-1	1	21	2350	2370	UCCAAAGGGAUCGCAUUGAUC	: ::::::::::::::::::	AAACAAUGCGAUCCCUUUGGA	Cleavage	PREDICTED: Elaeis guineensis transport inhibitor response 1-like protein Os04g0395600 (LOC105035262) transcript variant X1 mRNA
atr-miR393	XM_010910771.1	1	-1	1	21	2350	2370	UCCAAAGGGAUCGCAUUGAUC	: ::::::::::::::::::	AAACAAUGCGAUCCCUUUGGA	Cleavage	PREDICTED: Elaeis guineensis transport inhibitor response 1-like protein Os04g0395600 (LOC105035262) transcript variant X2 mRNA
atr-miR393	XM_010910772.1	1	-1	1	21	2350	2370	UCCAAAGGGAUCGCAUUGAUC	: ::::::::::::::::::	AAACAAUGCGAUCCCUUUGGA	Cleavage	PREDICTED: Elaeis guineensis transport inhibitor response 1-like protein Os04g0395600 (LOC105035262) transcript variant X3 mRNA
atr-miR393	XM_010910773.1	1	-1	1	21	2350	2370	UCCAAAGGGAUCGCAUUGAUC	: ::::::::::::::::::	AAACAAUGCGAUCCCUUUGGA	Cleavage	PREDICTED: Elaeis guineensis transport inhibitor response 1-like protein Os04g0395600 (LOC105035262) transcript variant X4 mRNA
atr-miR393	XM_010931335.1	1	-1	1	21	2056	2076	UCCAAAGGGAUCGCAUUGAUC	: ::::::::::::::::::	AAACAAUGCGAUCCCUUUGGA	Cleavage	PREDICTED: Elaeis guineensis transport inhibitor response 1-like protein Os04g0395600 (LOC105051060) mRNA
atr-miR535	XM_010915503.1	4.5	-1	1	21	2160	2181	UGACA-ACGAGAGAGAGCACGC	:::::::::::::: : :::::	GCGUGCUCUCUCUCUUCUGUCA	Cleavage	PREDICTED: Elaeis guineensis squamosa promoter-binding-like protein 12 (LOC105039362) mRNA
atr-miR535	XM_010930433.1	4.5	-1	1	21	1729	1750	UGACA-ACGAGAGAGAGCACGC	:::::::::::::: : :::::	GCGUGCUCUCUCUCUUCUGUCA	Cleavage	PREDICTED: Elaeis guineensis squamosa promoter-binding-like protein 12 (LOC105050427) transcript variant X1 mRNA
atr-miR535	XR_833179.1	2	-1	1	21	730	750	UGACAACGAGAGAGAGCACGC	:::::::::.::::: :::::	GCGUGCUCUUUCUCGGUGUCA	Cleavage	PREDICTED: Elaeis guineensis uncharacterized LOC105051200 (LOC105051200) ncRNA
bdi-miR156j	XM_010915503.1	0	-1	1	20	2162	2181	UGACAGAAGAGAGAGAGCAC	::::::::::::::::::::	GUGCUCUCUCUCUUCUGUCA	Cleavage	PREDICTED: Elaeis guineensis squamosa promoter-binding-like protein 12 (LOC105039362) mRNA
bdi-miR156j	XM_010930433.1	0	-1	1	20	1731	1750	UGACAGAAGAGAGAGAGCAC	::::::::::::::::::::	GUGCUCUCUCUCUUCUGUCA	Cleavage	PREDICTED: Elaeis guineensis squamosa promoter-binding-like protein 12 (LOC105050427) transcript variant X1 mRNA
bdi-miR156j	XM_010914718.1	0	-1	1	20	2108	2127	UGACAGAAGAGAGAGAGCAC	::::::::::::::::::::	GUGCUCUCUCUCUUCUGUCA	Cleavage	PREDICTED: Elaeis guineensis squamosa promoter-binding-like protein 16 (LOC105038812) mRNA
bdi-miR156j	XM_010928539.1	0	-1	1	20	1869	1888	UGACAGAAGAGAGAGAGCAC	::::::::::::::::::::	GUGCUCUCUCUCUUCUGUCA	Cleavage	PREDICTED: Elaeis guineensis squamosa promoter-binding-like protein 16 (LOC105049005) mRNA
bdi-miR156j	XM_010929438.1	0	-1	1	20	1910	1929	UGACAGAAGAGAGAGAGCAC	::::::::::::::::::::	GUGCUCUCUCUCUUCUGUCA	Cleavage	PREDICTED: Elaeis guineensis squamosa promoter-binding-like protein 16 (LOC105049697) mRNA
bdi-miR162	XM_010935723.1	3	-1	1	21	3855	3876	UCGAU-AAACCUCUGCAUCCGG	:.:::::::::::::: :::::	CUGGAUGCAGAGGUUUUAUCGA	Cleavage	PREDICTED: Elaeis guineensis endoribonuclease Dicer homolog 1 (LOC105054242) transcript variant X1 mRNA
bdi-miR162	XR_834397.1	2.5	-1	1	21	61	81	UCGAUAAACCUCUGCAUCCGG	:.::: :::: ::::::::::	CUGGACGCAGCGGUUUAUCGA	Translation	PREDICTED: Elaeis guineensis uncharacterized LOC105060270 (LOC105060270) transcript variant X2 ncRNA
bdi-miR162	XR_834398.1	2.5	-1	1	21	61	81	UCGAUAAACCUCUGCAUCCGG	:.::: :::: ::::::::::	CUGGACGCAGCGGUUUAUCGA	Translation	PREDICTED: Elaeis guineensis uncharacterized LOC105060270 (LOC105060270) transcript variant X3 ncRNA
bdi-miR162	XR_834399.1	2.5	-1	1	21	61	81	UCGAUAAACCUCUGCAUCCGG	:.::: :::: ::::::::::	CUGGACGCAGCGGUUUAUCGA	Translation	PREDICTED: Elaeis guineensis uncharacterized LOC105060270 (LOC105060270) transcript variant X4 ncRNA
bdi-miR162	XR_834400.1	2.5	-1	1	21	61	81	UCGAUAAACCUCUGCAUCCGG	:.::: :::: ::::::::::	CUGGACGCAGCGGUUUAUCGA	Translation	PREDICTED: Elaeis guineensis uncharacterized LOC105060270 (LOC105060270) transcript variant X5 ncRNA
bdi-miR169c-3p	XM_010914780.1	4.5	-1	1	21	1253	1273	CGGCAGGUUGUCUUUGGCUAC	::.::::::::.:..::::	GUGGCCAAAGAUAGUCUGCGC	Cleavage	PREDICTED: Elaeis guineensis 3-oxo-Delta(4 5)-steroid 5-beta-reductase (LOC105038861) mRNA
bdi-miR169c-3p	XM_010924552.1	3.5	-1	1	21	619	639	CGGCAGGUUGUCUUUGGCUAC	:: :.::::::::.:.::::	GUCGUCAAAGACAGCUUGCCA	Cleavage	PREDICTED: Elaeis guineensis probable glutathione S-transferase (LOC105046060) mRNA
bdi-miR169c-3p	XM_010928141.1	2.5	-1	1	21	1769	1789	CGGCAGGUUGUCUUUGGCUAC	: :::::::::. ::::::.:	GGAGCCAAAGAUCACCUGCUG	Cleavage	PREDICTED: Elaeis guineensis transmembrane protein 87B-like (LOC105048721) mRNA
bdi-miR169c-3p	XM_010913096.1	4	-1	1	21	627	647	CGGCAGGUUGUCUUUGGCUAC	:::::.:::: ::.:.::..:	GUAGCUAAAGUCAGCUUGUUG	Translation	PREDICTED: Elaeis guineensis uncharacterized vacuolar membrane protein YML018C-like (LOC105037432) mRNA
bdi-miR529-5p	XM_010945247.1	0.5	-1	1	21	1234	1254	AGAAGAGAGAGAGUACAGCCU	:::::.:::::::::::::	CAGCUGUGCUCUCUCUCUUCU	Cleavage	PREDICTED: Elaeis guineensis squamosa promoter-binding-like protein 14 (LOC105061255) transcript variant X1 mRNA
bdi-miR529-5p	XM_010945248.1	0.5	-1	1	21	1224	1244	AGAAGAGAGAGAGUACAGCCU	:::::.:::::::::::::	CAGCUGUGCUCUCUCUCUUCU	Cleavage	PREDICTED: Elaeis guineensis squamosa promoter-binding-like protein 14 (LOC105061255) transcript variant X2 mRNA
bdi-miR529-5p	XM_010945249.1	0.5	-1	1	21	1222	1242	AGAAGAGAGAGAGUACAGCCU	:::::.:::::::::::::	CAGCUGUGCUCUCUCUCUUCU	Cleavage	PREDICTED: Elaeis guineensis squamosa promoter-binding-like protein 14 (LOC105061255) transcript variant X3 mRNA
bdi-miR529-5p	XM_010945250.1	0.5	-1	1	21	1201	1221	AGAAGAGAGAGAGUACAGCCU	:::::.:::::::::::::	CAGCUGUGCUCUCUCUCUUCU	Cleavage	PREDICTED: Elaeis guineensis squamosa promoter-binding-like protein 14 (LOC105061255) transcript variant X4 mRNA
bdi-miR529-5p	XM_010915611.1	0.5	-1	1	21	1134	1154	AGAAGAGAGAGAGUACAGCCU	:::::.:::::::::::::	CAGCUGUGCUCUCUCUCUUCU	Cleavage	PREDICTED: Elaeis guineensis squamosa promoter-binding-like protein 17 (LOC105039459) mRNA
bdi-miR530b	XM_010930040.1	3	-1	1	21	1575	1595	UGCAUUUGCACCUGCACCUAC	:::: :::::::::::.: ::	GUAGUUGCAGGUGCAAGUUCA	Cleavage	PREDICTED: Elaeis guineensis probable E3 ubiquitin-protein ligase HIP1 (LOC105050140) transcript variant X1 mRNA
bdi-miR530b	XM_010930041.1	3	-1	1	21	1577	1597	UGCAUUUGCACCUGCACCUAC	:::: :::::::::::.: ::	GUAGUUGCAGGUGCAAGUUCA	Cleavage	PREDICTED: Elaeis guineensis probable E3 ubiquitin-protein ligase HIP1 (LOC105050140) transcript variant X2 mRNA
bdi-miR530b	XM_010938059.1	0	-1	1	21	347	367	UGCAUUUGCACCUGCACCUAC	: :::::::::::::::::::	GCAGGUGCAGGUGCAAAUGCA	Cleavage	PREDICTED: Elaeis guineensis uncharacterized LOC105055997 (LOC105055997) mRNA
bdi-miR530b	XM_010944062.1	2.5	-1	1	21	1615	1635	UGCAUUUGCACCUGCACCUAC	:: ::::::::::::: ::::	GUUGGUGCAGGUGCAACUGCA	Cleavage	PREDICTED: Elaeis guineensis uncharacterized LOC105060388 (LOC105060388) mRNA
bdi-miR530b	XR_833969.1	2.5	-1	1	21	1501	1521	UGCAUUUGCACCUGCACCUAC	: .:::::::: ::::.::::	GCGGGUGCAGGCGCAAGUGCA	Translation	PREDICTED: Elaeis guineensis uncharacterized LOC105057286 (LOC105057286) transcript variant X3 ncRNA
bdi-miR530b	XR_833969.1	4.5	-1	1	21	1531	1551	UGCAUUUGCACCUGCACCUAC	::.:::::::: :::::::	GUGGGUGCAGGCGCAAAUGGG	Translation	PREDICTED: Elaeis guineensis uncharacterized LOC105057286 (LOC105057286) transcript variant X4 misc_RNA
bra-miR168a-5p	XM_010920019.1	2.5	-1	1	21	475	495	UCGCUUGGUGCAGGUCGGGAA	: ::::: ::::::::::: :	UACCCGAGCUGCACCAAGCAA	Cleavage	PREDICTED: Elaeis guineensis protein argonaute 1A-like (LOC105042722) transcript variant X1 mRNA
bra-miR168a-5p	XR_832472.1	3	-1	1	21	157	177	UCGCUUGGUGCAGGUCGGGAA	::::::::.::::.::: .::	UUCCCGACUUGCAUCAACUGA	Cleavage	PREDICTED: Elaeis guineensis uncharacterized LOC105047586 (LOC105047586) ncRNA
bra-miR168a-5p	XM_010932049.1	4.5	-1	1	21	583	603	UCGCUUGGUGCAGGUCGGGAA	:::.::.::: :.::.::::	UUCUCGGCCUACGCCGAGCGU	Translation	PREDICTED: Elaeis guineensis protein FAR1-RELATED SEQUENCE 5-like (LOC105051551) transcript variant X1 mRNA
bra-miR168a-5p	XM_010932050.1	4.5	-1	1	21	583	603	UCGCUUGGUGCAGGUCGGGAA	:::.::.::: :.::.::::	UUCUCGGCCUACGCCGAGCGU	Translation	PREDICTED: Elaeis guineensis protein FAR1-RELATED SEQUENCE 5-like (LOC105051551) transcript variant X2 mRNA
bra-miR168a-5p	XM_010940828.1	5	-1	1	21	121	141	UCGCUUGGUGCAGGUCGGGAA	:::::::::: :.:::::.	UUCCCGACCUCCGCCAAGUCC	Translation	PREDICTED: Elaeis guineensis scarecrow-like protein 32 (LOC105058049) mRNA
bra-miR168c-5p	XM_010921527.1	5	-1	1	21	531	551	UCGCUUGGUGCAGGUCGGGAC	::::.::.:::: ::::::	GUCCUGAUCUGCUCCAAGCAC	Cleavage	PREDICTED: Elaeis guineensis probable dolichyl pyrophosphate Glc1Man9GlcNAc2 alpha-1 3-glucosyltransferase (LOC105043810) transcript variant X1 mRNA
bra-miR168c-5p	XM_010921528.1	5	-1	1	21	531	551	UCGCUUGGUGCAGGUCGGGAC	::::.::.:::: ::::::	GUCCUGAUCUGCUCCAAGCAC	Cleavage	PREDICTED: Elaeis guineensis probable dolichyl pyrophosphate Glc1Man9GlcNAc2 alpha-1 3-glucosyltransferase (LOC105043810) transcript variant X2 mRNA
bra-miR168c-5p	XR_831810.1	4.5	-1	1	21	129	149	UCGCUUGGUGCAGGUCGGGAC	:.:::::: :::::::::	CUUCCGACCAGCACCAAGCUC	Cleavage	PREDICTED: Elaeis guineensis uncharacterized LOC105043968 (LOC105043968) transcript variant X1 mRNA
bra-miR168c-5p	XR_831811.1	4.5	-1	1	21	129	149	UCGCUUGGUGCAGGUCGGGAC	:.:::::: :::::::::	CUUCCGACCAGCACCAAGCUC	Cleavage	PREDICTED: Elaeis guineensis uncharacterized LOC105043968 (LOC105043968) transcript variant X2 ncRNA
bra-miR168c-5p	XR_832472.1	3	-1	1	21	157	177	UCGCUUGGUGCAGGUCGGGAC	:::::::.::::.::: .::	UUCCCGACUUGCAUCAACUGA	Cleavage	PREDICTED: Elaeis guineensis uncharacterized LOC105047586 (LOC105047586) ncRNA
bra-miR319-3p	XM_010906426.1	1.5	-1	1	20	1116	1135	UUGGACUGAAGGGAGCUCCC	::::::::::::: :::::	UGGAGCUCCCUUCACUCCAA	Cleavage	PREDICTED: Elaeis guineensis transcription factor GAMYB-like (LOC105032078) transcript variant X1 mRNA
bra-miR319-3p	XM_010906428.1	1.5	-1	1	20	1104	1123	UUGGACUGAAGGGAGCUCCC	::::::::::::: :::::	UGGAGCUCCCUUCACUCCAA	Cleavage	PREDICTED: Elaeis guineensis transcription factor GAMYB-like (LOC105032078) transcript variant X3 mRNA
bra-miR319-3p	XM_010906429.1	1.5	-1	1	20	1035	1054	UUGGACUGAAGGGAGCUCCC	::::::::::::: :::::	UGGAGCUCCCUUCACUCCAA	Cleavage	PREDICTED: Elaeis guineensis transcription factor GAMYB-like (LOC105032078) transcript variant X4 mRNA
bra-miR319-3p	XM_010924668.1	1.5	-1	1	20	1045	1064	UUGGACUGAAGGGAGCUCCC	::::::::::::: :::::	UGGAGCUCCCUUCACUCCAA	Cleavage	PREDICTED: Elaeis guineensis transcription factor GAMYB-like (LOC105046145) transcript variant X1 mRNA
bra-miR319-3p	XM_010924669.1	1.5	-1	1	20	1118	1137	UUGGACUGAAGGGAGCUCCC	::::::::::::: :::::	UGGAGCUCCCUUCACUCCAA	Cleavage	PREDICTED: Elaeis guineensis transcription factor GAMYB-like (LOC105046145) transcript variant X2 mRNA
cme-miR396e	XM_010943653.1	3	-1	1	21	684	705	UUCCAC-GGCUUUCUUGAACUA	: ::::::::::::: ::::::	UCGUUCAAGAAAGCCUGUGGAA	Cleavage	PREDICTED: Elaeis guineensis growth-regulating factor 6-like (LOC105060064) mRNA
cme-miR396e	XM_010935055.1	2.5	-1	1	21	165	185	UUCCACGGCUUUCUUGAACUA	:: ::::::::::: :::::	AAGGUCAAGAAAGCCCUGGAA	Cleavage	PREDICTED: Elaeis guineensis heavy metal-associated isoprenylated plant protein 26-like (LOC105053776) mRNA
cme-miR396e	XM_010921281.1	2.5	-1	1	21	1566	1586	UUCCACGGCUUUCUUGAACUA	.:::..::::::: ::::::	AGGUUUGAGAAAGCAGUGGAA	Cleavage	PREDICTED: Elaeis guineensis non-canonical poly(A) mRNA RNA polymerase PAPD5-like (LOC105043648) mRNA
cme-miR396e	XR_830003.1	2	-1	1	21	417	437	UUCCACGGCUUUCUUGAACUA	.: ::::::::::.::::.:	AGGAUCAAGAAAGCUGUGGGA	Cleavage	PREDICTED: Elaeis guineensis uncharacterized LOC105033558 (LOC105033558) ncRNA
cme-miR396e	XR_830004.1	2.5	-1	1	21	101	121	UUCCACGGCUUUCUUGAACUA	::::::: :::::.::::.:	CAGUUCAAUAAAGCUGUGGGA	Cleavage	PREDICTED: Elaeis guineensis uncharacterized LOC105033560 (LOC105033560) ncRNA
cpa-miR159b	XM_010906428.1	2.5	-1	1	20	1105	1124	CUUGGAUUGAAGGGAGCUCC	::::::::::::: :::::	GGAGCUCCCUUCACUCCAAU	Cleavage	PREDICTED: Elaeis guineensis transcription factor GAMYB-like (LOC105032078) transcript variant X3 mRNA
cpa-miR159b	XM_010906429.1	2.5	-1	1	20	1036	1055	CUUGGAUUGAAGGGAGCUCC	::::::::::::: :::::	GGAGCUCCCUUCACUCCAAU	Cleavage	PREDICTED: Elaeis guineensis transcription factor GAMYB-like (LOC105032078) transcript variant X4 mRNA
cpa-miR159b	XM_010924668.1	2.5	-1	1	20	1046	1065	CUUGGAUUGAAGGGAGCUCC	::::::::::::: :::::	GGAGCUCCCUUCACUCCAAU	Cleavage	PREDICTED: Elaeis guineensis transcription factor GAMYB-like (LOC105046145) transcript variant X1 mRNA
cpa-miR159b	XM_010924669.1	2.5	-1	1	20	1119	1138	CUUGGAUUGAAGGGAGCUCC	::::::::::::: :::::	GGAGCUCCCUUCACUCCAAU	Cleavage	PREDICTED: Elaeis guineensis transcription factor GAMYB-like (LOC105046145) transcript variant X2 mRNA
egu-miR01sds	XM_010937454.1	3	-1	1	21	1292	1312	UUUUUAAAUGAAGCCGGCAUU	::::.::::::.:: ::.::	CAUGCUGGCUUCGUUGAAGAA	Cleavage	PREDICTED: Elaeis guineensis pentatricopeptide repeat-containing protein At1g06145-like (LOC105055591) mRNA
egu-miR01sds	XM_010918700.1	3	-1	1	21	904	924	UUUUUAAAUGAAGCCGGCAUU	:. ::.:::::..::::::.:	AGCGCUGGCUUUGUUUAAAGA	Cleavage	PREDICTED: Elaeis guineensis pentatricopeptide repeat-containing protein At1g08070-like (LOC105041703) mRNA
egu-miR01sds	XM_010918072.1	2.5	-1	1	21	1051	1071	UUUUUAAAUGAAGCCGGCAUU	::::::::::::::: :::..	AAUGCCGGCUUCAUUAAAAGG	Cleavage	PREDICTED: Elaeis guineensis protein TOO MANY MOUTHS (LOC105041206) mRNA
egu-miR02sds	XM_010937776.1	3	-1	1	21	292	312	GGUGCCGUCACCGCCUCCGCC	::.:::::.::::.::::.:	GGUGGAGGUGGUGGCGGCGCA	Cleavage	PREDICTED: Elaeis guineensis multiple C2 and transmembrane domain-containing protein 2 (LOC105055785) mRNA
egu-miR02sds	XM_010937776.1	3	-1	1	21	965	985	GGUGCCGUCACCGCCUCCGCC	:::::::::::::..:::. :	GGCGGAGGCGGUGGUGGCGGC	Cleavage	PREDICTED: Elaeis guineensis multiple C2 and transmembrane domain-containing protein 2 (LOC105055785) mRNA
egu-miR02sds	XM_010926576.1	2.5	-1	1	21	389	409	GGUGCCGUCACCGCCUCCGCC	:::::.:::::::.::::.:	GGCGGGGGCGGUGGCGGCGCG	Cleavage	PREDICTED: Elaeis guineensis nuclear transcription factor Y subunit B-4-like (LOC105047587) transcript variant X2 mRNA
egu-miR02sds	XM_010926577.1	2.5	-1	1	21	382	402	GGUGCCGUCACCGCCUCCGCC	:::::.:::::::.::::.:	GGCGGGGGCGGUGGCGGCGCG	Cleavage	PREDICTED: Elaeis guineensis nuclear transcription factor Y subunit B-4-like (LOC105047587) transcript variant X3 mRNA
egu-miR02sds	XM_010919268.1	2	-1	1	21	928	948	GGUGCCGUCACCGCCUCCGCC	::.::::::::::.::::..:	GGUGGAGGCGGUGGCGGCGUC	Cleavage	PREDICTED: Elaeis guineensis putative uncharacterized protein FLJ22184 (LOC105042156) mRNA
egu-miR02sds	XM_010919268.1	4.5	-1	1	21	1165	1185	GGUGCCGUCACCGCCUCCGCC	:::: .:::::::..:::. :	GGCGCGGGCGGUGGUGGCGGC	Cleavage	PREDICTED: Elaeis guineensis putative uncharacterized protein FLJ22184 (LOC105042156) mRNA
egu-miR02sds	XM_010937711.1	2.5	-1	1	21	2823	2843	GGUGCCGUCACCGCCUCCGCC	::.::::::::::..:::.:.	GGUGGAGGCGGUGGUGGCGCU	Cleavage	PREDICTED: Elaeis guineensis uncharacterized LOC105055749 (LOC105055749) mRNA
egu-miR02sds	XM_010937711.1	5	-1	1	21	2802	2822	GGUGCCGUCACCGCCUCCGCC	::.:::: :: :.:::::::	GGUGGAGAAGGAGGCGGCACC	Translation	PREDICTED: Elaeis guineensis uncharacterized LOC105055749 (LOC105055749) mRNA
egu-miR03sds	XM_010917663.1	4.5	-1	1	21	3410	3430	UAGGCAAGAGACCUCUAAAAU	:::::.:::::.:. :::.:	AUUUUGGAGGUUUUAUGCUUC	Cleavage	PREDICTED: Elaeis guineensis exportin-2 (LOC105040914) transcript variant X1 mRNA
egu-miR03sds	XR_831293.1	4.5	-1	1	21	3577	3597	UAGGCAAGAGACCUCUAAAAU	:::::.:::::.:. :::.:	AUUUUGGAGGUUUUAUGCUUC	Cleavage	PREDICTED: Elaeis guineensis exportin-2 (LOC105040914) transcript variant X4 misc_RNA
egu-miR03sds	XM_010928138.1	3.5	-1	1	21	386	406	UAGGCAAGAGACCUCUAAAAU	:::::.: :::::.: :::::	AUUUUGGCGGUCUUUCGCCUA	Cleavage	PREDICTED: Elaeis guineensis mitogen-activated protein kinase kinase kinase 1-like (LOC105048718) mRNA
egu-miR03sds	XM_010942111.1	2	-1	1	21	890	910	UAGGCAAGAGACCUCUAAAAU	::.::::::::::::.::	GGGUUGGAGGUCUCUUGCUUA	Cleavage	PREDICTED: Elaeis guineensis sphingolipid delta(4) mRNA-desaturase DES1-like (LOC105059001) mRNA
egu-miR03sds	XM_010944192.1	2.5	-1	1	21	263	283	UAGGCAAGAGACCUCUAAAAU	::::::.:::.::::::.:	CUUUUAGGGGUUUCUUGCUUU	Cleavage	PREDICTED: Elaeis guineensis uncharacterized LOC105060476 (LOC105060476) mRNA
egu-miR04sds	XM_010910339.1	3.5	-1	1	21	50	70	UCUGCUGUUCACCCUGUGUGG	::.. :.::::::::.::::.	CCGUUCGGGGUGAACGGCAGG	Cleavage	PREDICTED: Elaeis guineensis crocetin glucosyltransferase 2-like (LOC105034971) mRNA
egu-miR04sds	XM_010923346.1	4	-1	1	21	662	682	UCUGCUGUUCACCCUGUGUGG	.::.::::::::: :::..:	UCAUACAGGGUGAUCAGUGGU	Cleavage	PREDICTED: Elaeis guineensis pectinesterase-like (LOC105045174) mRNA
egu-miR04sds	XM_010932828.1	2.5	-1	1	21	416	436	UCUGCUGUUCACCCUGUGUGG	: .:::.:::::.::.::.::	CGGCACGGGGUGGACGGCGGA	Cleavage	PREDICTED: Elaeis guineensis probable pyruvate phosphate dikinase regulatory protein chloroplastic (LOC105052116) mRNA
egu-miR04sds	XM_010917657.1	3.5	-1	1	21	535	555	UCUGCUGUUCACCCUGUGUGG	:::.::: ::::.:::::::	CCAUACAAAGUGAGCAGCAGA	Cleavage	PREDICTED: Elaeis guineensis protein DEFECTIVE IN MERISTEM SILENCING 3 (LOC105040907) transcript variant X1 mRNA
egu-miR04sds	XM_010917658.1	3.5	-1	1	21	535	555	UCUGCUGUUCACCCUGUGUGG	:::.::: ::::.:::::::	CCAUACAAAGUGAGCAGCAGA	Cleavage	PREDICTED: Elaeis guineensis protein DEFECTIVE IN MERISTEM SILENCING 3 (LOC105040907) transcript variant X2 mRNA
egu-miR05sds	XR_831893.1	3.5	-1	1	21	1418	1438	UUUGCGCGGUCCAUUUGCACC	::::::: :::::.:::. ::	GGUGCAAUUGGACUGCGUCAA	Cleavage	PREDICTED: Elaeis guineensis factor of DNA methylation 1-like (LOC105044397) transcript variant X3 misc_RNA
egu-miR05sds	XR_831894.1	3.5	-1	1	21	1437	1457	UUUGCGCGGUCCAUUUGCACC	::::::: :::::.:::. ::	GGUGCAAUUGGACUGCGUCAA	Cleavage	PREDICTED: Elaeis guineensis factor of DNA methylation 1-like (LOC105044397) transcript variant X4 misc_RNA
egu-miR05sds	XM_010924106.1	3.5	-1	1	21	59	79	UUUGCGCGGUCCAUUUGCACC	::::::. :::::::::. ::	GGUGCAGUUGGACCGCGUCAA	Cleavage	PREDICTED: Elaeis guineensis metal tolerance protein 5-like (LOC105045735) transcript variant X1 mRNA
egu-miR05sds	XM_010924108.1	3.5	-1	1	21	59	79	UUUGCGCGGUCCAUUUGCACC	::::::. :::::::::. ::	GGUGCAGUUGGACCGCGUCAA	Cleavage	PREDICTED: Elaeis guineensis metal tolerance protein 5-like (LOC105045735) transcript variant X2 mRNA
egu-miR05sds	XM_010918343.1	3	-1	1	21	37	57	UUUGCGCGGUCCAUUUGCACC	::::::: :::::::::. ::	GGUGCAAUUGGACCGCGUCAA	Cleavage	PREDICTED: Elaeis guineensis probable carboxylesterase 2 (LOC105041381) mRNA
egu-miR06sds	XM_010909425.1	4	-1	1	21	2912	2932	CUAUGAGAUUUGAGCUGGGCC	::.::::::::::: :..::	GGUCCAGCUCAAAUGUUGUAA	Cleavage	PREDICTED: Elaeis guineensis MATH domain-containing protein At5g43560-like (LOC105034318) transcript variant X2 mRNA
egu-miR06sds	XM_010909426.1	4	-1	1	21	2910	2930	CUAUGAGAUUUGAGCUGGGCC	::.::::::::::: :..::	GGUCCAGCUCAAAUGUUGUAA	Cleavage	PREDICTED: Elaeis guineensis MATH domain-containing protein At5g43560-like (LOC105034318) transcript variant X3 mRNA
egu-miR06sds	XM_010909427.1	4	-1	1	21	3137	3157	CUAUGAGAUUUGAGCUGGGCC	::.::::::::::: :..::	GGUCCAGCUCAAAUGUUGUAA	Cleavage	PREDICTED: Elaeis guineensis MATH domain-containing protein At5g43560-like (LOC105034318) transcript variant X4 mRNA
egu-miR06sds	XM_010932472.1	4	-1	1	21	1344	1364	CUAUGAGAUUUGAGCUGGGCC	::.:::::::..:::::: :	GGUCCAGCUCGGAUCUCAGAU	Cleavage	PREDICTED: Elaeis guineensis multiple C2 and transmembrane domain-containing protein 1-like (LOC105051839) mRNA
egu-miR06sds	XM_010937008.1	4	-1	1	21	30	50	CUAUGAGAUUUGAGCUGGGCC	::::::::: ::::::: ::	GGCCCAGCUGAAAUCUCUUAU	Cleavage	PREDICTED: Elaeis guineensis uncharacterized LOC105055239 (LOC105055239) mRNA
egu-miR07sds	XM_010924583.1	1.5	-1	1	21	1221	1241	UUUCAAAAUGAAGCCGGCAUG	..::::::::::::::::...	UGUGCCGGCUUCAUUUUGGGG	Cleavage	PREDICTED: Elaeis guineensis cyclic dof factor 1-like (LOC105046087) mRNA
egu-miR07sds	XM_010923016.1	2.5	-1	1	21	1250	1270	UUUCAAAAUGAAGCCGGCAUG	.::::: :::::::::::...	UAUGCCAGCUUCAUUUUGGGG	Cleavage	PREDICTED: Elaeis guineensis cyclic dof factor 2-like (LOC105044919) mRNA
egu-miR07sds	XM_010937813.1	2	-1	1	21	1593	1613	UUUCAAAAUGAAGCCGGCAUG	: :::: :.::::::::::.:	CCUGCCAGUUUCAUUUUGAGA	Cleavage	PREDICTED: Elaeis guineensis glutathione reductase cytosolic-like (LOC105055818) mRNA
egu-miR07sds	XM_010945668.1	3.5	-1	1	21	636	656	UUUCAAAAUGAAGCCGGCAUG	.:: ::::::::::: ::::	UAUCCCGGCUUCAUUGUGAAC	Cleavage	PREDICTED: Elaeis guineensis probable 3-hydroxyacyl-CoA dehydrogenase B0272.3 (LOC105061572) mRNA
egu-miR07sds	XR_829702.1	2.5	-1	1	21	1905	1925	UUUCAAAAUGAAGCCGGCAUG	.::::.:::::..:::::.:.	UAUGCUGGCUUUGUUUUGGAG	Cleavage	PREDICTED: Elaeis guineensis uncharacterized LOC105058953 (LOC105058953) ncRNA
egu-miR08sds	XM_010929723.1	3.5	-1	1	21	2374	2394	UAUAGGAUUCGGGCCAGCCCA	::::::: .:.:.::.::.::	UGGGCUGAUCUGGAUUCUGUA	Cleavage	PREDICTED: Elaeis guineensis pentatricopeptide repeat-containing protein At3g24000 mitochondrial (LOC105049925) transcript variant X1 mRNA
egu-miR08sds	XM_010929724.1	3.5	-1	1	21	2299	2319	UAUAGGAUUCGGGCCAGCCCA	::::::: .:.:.::.::.::	UGGGCUGAUCUGGAUUCUGUA	Cleavage	PREDICTED: Elaeis guineensis pentatricopeptide repeat-containing protein At3g24000 mitochondrial (LOC105049925) transcript variant X2 mRNA
egu-miR08sds	XM_010919945.1	5	-1	1	21	2072	2092	UAUAGGAUUCGGGCCAGCCCA	::::::::::.::.:..:.	UGGGCUGGCCUGAGUUUUGGU	Cleavage	PREDICTED: Elaeis guineensis phosphoinositide phosphatase SAC6 (LOC105042656) transcript variant X2 mRNA
egu-miR08sds	XM_010928142.1	3.5	-1	1	21	1206	1226	UAUAGGAUUCGGGCCAGCCCA	::::::: :: :::::::.:.	UGGGCUGACCAGAAUCCUGUG	Translation	PREDICTED: Elaeis guineensis uncharacterized LOC105048722 (LOC105048722) mRNA
egu-miR09sds	XM_010938635.1	4.5	-1	1	21	1148	1168	UGAGAACUCUGUCAUGGCAGG	:::..::::..:::::::	GCUGUUAUGAUGGAGUUCUGG	Cleavage	PREDICTED: Elaeis guineensis growth-regulating factor 1-like (LOC105056439) mRNA
egu-miR09sds	XM_010917987.1	4.5	-1	1	21	961	981	UGAGAACUCUGUCAUGGCAGG	::::.::::.:::.: :: ::	CCUGUCAUGGCAGGGAUCACA	Cleavage	PREDICTED: Elaeis guineensis uncharacterized LOC105041147 (LOC105041147) transcript variant X1 mRNA
egu-miR09sds	XM_010917988.1	4.5	-1	1	21	898	918	UGAGAACUCUGUCAUGGCAGG	::::.::::.:::.: :: ::	CCUGUCAUGGCAGGGAUCACA	Cleavage	PREDICTED: Elaeis guineensis uncharacterized LOC105041147 (LOC105041147) transcript variant X2 mRNA
egu-miR09sds	XM_010943262.1	2.5	-1	1	21	1842	1862	UGAGAACUCUGUCAUGGCAGG	: :::::::::::::::. .:	CAUGCCAUGACAGAGUUUGUA	Cleavage	PREDICTED: Elaeis guineensis uncharacterized LOC105059810 (LOC105059810) mRNA
egu-miR10sds	XR_830238.1	3	-1	1	21	1818	1838	UGAUUUGAAGACCUCUAGCCU	:::::.::: :.::::.::::	AGGCUGGAGUUUUUCAGAUCA	Cleavage	PREDICTED: Elaeis guineensis ABC transporter I family member 1 (LOC105034850) transcript variant X5 misc_RNA
egu-miR10sds	XM_010910163.1	3	-1	1	21	1700	1720	UGAUUUGAAGACCUCUAGCCU	:::::.::: :.::::.::::	AGGCUGGAGUUUUUCAGAUCA	Cleavage	PREDICTED: Elaeis guineensis ABC transporter I family member 1 (LOC105034850) transcript variant X6 mRNA
egu-miR10sds	XM_010920547.1	2.5	-1	1	21	1635	1655	UGAUUUGAAGACCUCUAGCCU	::.:.:::::.::.:.::::	CGGUUGGAGGUUUUUAGAUCA	Cleavage	PREDICTED: Elaeis guineensis histone-lysine N-methyltransferase family member SUVH9-like (LOC105043130) transcript variant X1 mRNA
egu-miR10sds	XM_010920548.1	2.5	-1	1	21	1635	1655	UGAUUUGAAGACCUCUAGCCU	::.:.:::::.::.:.::::	CGGUUGGAGGUUUUUAGAUCA	Cleavage	PREDICTED: Elaeis guineensis histone-lysine N-methyltransferase family member SUVH9-like (LOC105043130) transcript variant X2 mRNA
egu-miR10sds	XM_010914203.1	3	-1	1	21	1119	1139	UGAUUUGAAGACCUCUAGCCU	::::: ::: :::::.:::::	AGGCUUGAGUUCUUCGAAUCA	Cleavage	PREDICTED: Elaeis guineensis protein EI24 homolog (LOC105038401) transcript variant X2 mRNA
egu-miR11sds	XM_010928538.1	2.5	-1	1	21	715	735	CCCAUGGGAUUCGGGCUGGCC	: ...:::.::::.:::::::	GUUUGGCCUGAAUUCCAUGGG	Cleavage	PREDICTED: Elaeis guineensis cytochrome P450 CYP72A219-like (LOC105049000) transcript variant X1 mRNA
egu-miR11sds	XM_010928545.1	2.5	-1	1	21	390	410	CCCAUGGGAUUCGGGCUGGCC	: ...:::.::::.:::::::	GUUUGGCCUGAAUUCCAUGGG	Cleavage	PREDICTED: Elaeis guineensis cytochrome P450 CYP72A219-like (LOC105049000) transcript variant X2 mRNA
egu-miR11sds	XM_010938543.1	2.5	-1	1	21	2526	2546	CCCAUGGGAUUCGGGCUGGCC	:::::.: :::::.:::::	UACCAGCUCAAAUCCUAUGGG	Cleavage	PREDICTED: Elaeis guineensis homeobox-leucine zipper protein ROC8-like (LOC105056373) transcript variant X1 mRNA
egu-miR11sds	XM_010938545.1	2.5	-1	1	21	2498	2518	CCCAUGGGAUUCGGGCUGGCC	:::::.: :::::.:::::	UACCAGCUCAAAUCCUAUGGG	Cleavage	PREDICTED: Elaeis guineensis homeobox-leucine zipper protein ROC8-like (LOC105056373) transcript variant X2 mRNA
egu-miR11sds	XM_010931052.1	3	-1	1	21	293	313	CCCAUGGGAUUCGGGCUGGCC	::: :::::::::::.::: :	GGCAAGCCCGAAUCCUAUGUG	Cleavage	PREDICTED: Elaeis guineensis macrophage migration inhibitory factor homolog (LOC105050858) mRNA
egu-miR12sds	XM_010907480.1	2	-1	1	21	1116	1136	UCUUGGUGAUUGGUGUCGUGC	: ::::.:::..:::.:::::	GGACGAUACCGGUCAUCAAGA	Cleavage	PREDICTED: Elaeis guineensis pentatricopeptide repeat-containing protein At1g76280 (LOC105032890) transcript variant X1 mRNA
egu-miR12sds	XM_010907481.1	2	-1	1	21	1015	1035	UCUUGGUGAUUGGUGUCGUGC	: ::::.:::..:::.:::::	GGACGAUACCGGUCAUCAAGA	Cleavage	PREDICTED: Elaeis guineensis pentatricopeptide repeat-containing protein At1g76280 (LOC105032890) transcript variant X2 mRNA
egu-miR12sds	XM_010907482.1	2	-1	1	21	1116	1136	UCUUGGUGAUUGGUGUCGUGC	: ::::.:::..:::.:::::	GGACGAUACCGGUCAUCAAGA	Cleavage	PREDICTED: Elaeis guineensis pentatricopeptide repeat-containing protein At1g76280 (LOC105032890) transcript variant X3 mRNA
egu-miR13sds	XM_010913954.1	2	-1	1	21	230	250	AUAUGGUAGAGGGGUGUAUCC	:: ::.:::::::.:::::	UUAUUCAUCCCUCUAUCAUAU	Cleavage	PREDICTED: Elaeis guineensis cytochrome P450 94C1-like (LOC105038226) mRNA
egu-miR13sds	XM_010908286.1	4	-1	1	21	1585	1605	AUAUGGUAGAGGGGUGUAUCC	::.:.:::.:::::::..:.	GGGUGCACUCCUCUACUGUGA	Cleavage	PREDICTED: Elaeis guineensis E3 ubiquitin-protein ligase KEG (LOC105033457) transcript variant X1 mRNA
egu-miR13sds	XM_010908287.1	4	-1	1	21	1543	1563	AUAUGGUAGAGGGGUGUAUCC	::.:.:::.:::::::..:.	GGGUGCACUCCUCUACUGUGA	Cleavage	PREDICTED: Elaeis guineensis E3 ubiquitin-protein ligase KEG (LOC105033457) transcript variant X2 mRNA
egu-miR13sds	XM_010908288.1	4	-1	1	21	1582	1602	AUAUGGUAGAGGGGUGUAUCC	::.:.:::.:::::::..:.	GGGUGCACUCCUCUACUGUGA	Cleavage	PREDICTED: Elaeis guineensis E3 ubiquitin-protein ligase KEG (LOC105033457) transcript variant X3 mRNA
egu-miR13sds	XM_010918088.1	3	-1	1	21	781	801	AUAUGGUAGAGGGGUGUAUCC	::::. ::.::.:.::::::	UGAUAUUCCUCUUUGCCAUAU	Cleavage	PREDICTED: Elaeis guineensis uncharacterized LOC105041220 (LOC105041220) mRNA
egu-miR14sds	XM_010920226.1	3.5	-1	1	21	832	852	UCACUUGAUGCAUAGACUAGG	::::::.:::::::.:: ::	CCUAGUUUAUGCAUUAAUUGC	Cleavage	PREDICTED: Elaeis guineensis salutaridine reductase-like (LOC105042875) mRNA
egu-miR14sds	XM_010928210.1	3	-1	1	21	674	694	UCACUUGAUGCAUAGACUAGG	:. :::.:::::::: :::::	CUCAGUUUAUGCAUCUAGUGA	Cleavage	PREDICTED: Elaeis guineensis uncharacterized LOC105048763 (LOC105048763) transcript variant X1 mRNA
egu-miR14sds	XM_010928217.1	3	-1	1	21	647	667	UCACUUGAUGCAUAGACUAGG	:. :::.:::::::: :::::	CUCAGUUUAUGCAUCUAGUGA	Cleavage	PREDICTED: Elaeis guineensis uncharacterized LOC105048763 (LOC105048763) transcript variant X2 mRNA
egu-miR14sds	XM_010928224.1	3	-1	1	21	712	732	UCACUUGAUGCAUAGACUAGG	:. :::.:::::::: :::::	CUCAGUUUAUGCAUCUAGUGA	Cleavage	PREDICTED: Elaeis guineensis uncharacterized LOC105048763 (LOC105048763) transcript variant X3 mRNA
egu-miR14sds	XM_010922051.1	3	-1	1	21	2318	2338	UCACUUGAUGCAUAGACUAGG	::: ::.:::: :::::::::	CCUUGUUUAUGAAUCAAGUGA	Translation	PREDICTED: Elaeis guineensis UDP-glucose:glycoprotein glucosyltransferase (LOC105044225) mRNA
egu-miR15sds	XM_010910153.1	4	-1	1	21	672	692	CUAUUGGAUUCGGGCUAGCCC	:::.:.: :::..:.::::.:	GGGUUGGACCGGGUUCAAUGG	Cleavage	PREDICTED: Elaeis guineensis ammonium transporter 3 member 1-like (LOC105034844) mRNA
egu-miR15sds	XM_010921885.1	5	-1	1	21	563	584	CUAUUGGAUUCGG-GCUAGCCC	:::::.:: :.:.:::.:::::	GGGCUGGCACUGGAUCUAAUAG	Cleavage	PREDICTED: Elaeis guineensis eukaryotic translation initiation factor 3 subunit A (LOC105044088) transcript variant X1 mRNA
egu-miR15sds	XM_010921886.1	5	-1	1	21	563	584	CUAUUGGAUUCGG-GCUAGCCC	:::::.:: :.:.:::.:::::	GGGCUGGCACUGGAUCUAAUAG	Cleavage	PREDICTED: Elaeis guineensis eukaryotic translation initiation factor 3 subunit A (LOC105044088) transcript variant X2 mRNA
egu-miR15sds	XM_010930096.1	3	-1	1	21	249	269	CUAUUGGAUUCGGGCUAGCCC	: :::.:..::::::::: ::	GAGCUGGUUCGAAUCCAAAAG	Cleavage	PREDICTED: Elaeis guineensis formin-like protein 11 (LOC105050166) transcript variant X3 mRNA
egu-miR16sds	XM_010932251.1	3	-1	1	21	2032	2052	ACUCCAUACAUGUCAUCGGCC	:::. .::::::::.:::.::	GGCUUGUGACAUGUGUGGGGU	Cleavage	PREDICTED: Elaeis guineensis PHD finger protein At1g33420-like (LOC105051696) mRNA
egu-miR16sds	XR_830905.1	1.5	-1	1	21	1125	1145	ACUCCAUACAUGUCAUCGGCC	:.:::::..::::::::::	ACCUGAUGAUGUGUAUGGAGU	Cleavage	PREDICTED: Elaeis guineensis uncharacterized LOC105039415 (LOC105039415) transcript variant X2 ncRNA
egu-miR16sds	XR_830906.1	1.5	-1	1	21	1125	1145	ACUCCAUACAUGUCAUCGGCC	:.:::::..::::::::::	ACCUGAUGAUGUGUAUGGAGU	Cleavage	PREDICTED: Elaeis guineensis uncharacterized LOC105039415 (LOC105039415) transcript variant X3 ncRNA
egu-miR16sds	XR_830904.1	1.5	-1	1	21	1125	1145	ACUCCAUACAUGUCAUCGGCC	:.:::::..::::::::::	ACCUGAUGAUGUGUAUGGAGU	Cleavage	PREDICTED: Elaeis guineensis uncharacterized LOC105039415 (LOC105039415) transcript variant X1 ncRNA
egu-miR16sds	XR_830907.1	1.5	-1	1	21	1125	1145	ACUCCAUACAUGUCAUCGGCC	:.:::::..::::::::::	ACCUGAUGAUGUGUAUGGAGU	Cleavage	PREDICTED: Elaeis guineensis uncharacterized LOC105039415 (LOC105039415) transcript variant X4 ncRNA
egu-miR17sds	XM_010907803.1	5	-1	1	21	1575	1595	AAAAUCAGACUAGACUAGACC	:::::: :.:.:::::.::	GGUCUAAUUUGGUCUGGUUCA	Cleavage	PREDICTED: Elaeis guineensis pentatricopeptide repeat-containing protein At4g36680 mitochondrial-like (LOC105033129) transcript variant X3 mRNA
egu-miR17sds	XM_010921487.1	4	-1	1	21	1904	1924	AAAAUCAGACUAGACUAGACC	::::.::.:.:::::: ::	CGUCUGGUUUGGUCUGAGUUG	Cleavage	PREDICTED: Elaeis guineensis phospho-2-dehydro-3-deoxyheptonate aldolase 1 chloroplastic-like (LOC105043788) mRNA
egu-miR17sds	XM_010926613.1	3	-1	1	21	181	201	AAAAUCAGACUAGACUAGACC	:::: :.::::.::::::	UCUCUAAUUUAGUUUGAUUUG	Cleavage	PREDICTED: Elaeis guineensis transcription factor bHLH13-like (LOC105047615) mRNA
egu-miR17sds	XM_010926613.1	3.5	-1	1	21	201	221	AAAAUCAGACUAGACUAGACC	:::::.::.:.::.: :::::	GGUCUGGUUUGGUUUCAUUUU	Cleavage	PREDICTED: Elaeis guineensis transcription factor bHLH13-like (LOC105047615) mRNA
egu-miR17sds	XM_010938757.1	3	-1	1	21	2631	2651	AAAAUCAGACUAGACUAGACC	:::::::::.::.::.:: :	UGUCUAGUCUGGUUUGGUUGU	Cleavage	PREDICTED: Elaeis guineensis uncharacterized LOC105056536 (LOC105056536) mRNA
egu-miR18sds	XM_010945101.1	2.5	-1	1	21	1622	1642	AGUGAAUGAUGCGGGAGACUA	:.: :::.::::::::::::	UGGGAUCCUGCAUCAUUCACU	Cleavage	PREDICTED: Elaeis guineensis glycerol-3-phosphate dehydrogenase SDP6 mitochondrial (LOC105061136) mRNA
egu-miR18sds	XM_010906303.1	2.5	-1	1	21	1068	1088	AGUGAAUGAUGCGGGAGACUA	:: ::::.::::::::.:.:	CAGCCUCCUGCAUCAUUUAUU	Cleavage	PREDICTED: Elaeis guineensis putative clathrin assembly protein At5g35200 (LOC105031985) mRNA
egu-miR18sds	XR_833737.1	1.5	-1	1	21	453	473	AGUGAAUGAUGCGGGAGACUA	::: ::.::::::::::::	ACGUCACCUGCAUCAUUCACU	Cleavage	PREDICTED: Elaeis guineensis putative lysine-specific demethylase JMJ16 (LOC105055689) transcript variant X3 misc_RNA
egu-miR18sds	XM_010937611.1	1.5	-1	1	21	453	473	AGUGAAUGAUGCGGGAGACUA	::: ::.::::::::::::	ACGUCACCUGCAUCAUUCACU	Cleavage	PREDICTED: Elaeis guineensis putative lysine-specific demethylase JMJ16 (LOC105055689) transcript variant X1 mRNA
egu-miR18sds	XM_010937612.1	1.5	-1	1	21	453	473	AGUGAAUGAUGCGGGAGACUA	::: ::.::::::::::::	ACGUCACCUGCAUCAUUCACU	Cleavage	PREDICTED: Elaeis guineensis putative lysine-specific demethylase JMJ16 (LOC105055689) transcript variant X2 mRNA
egu-miR19sds	XM_010924033.1	2.5	-1	1	21	2526	2546	CACAAUCUGAUCAUGGAGAUG	::::::::::::.::::	UUCCUCCAUGAUCAGGUUGUA	Cleavage	PREDICTED: Elaeis guineensis kinesin-like protein KIF22 (LOC105045669) mRNA
egu-miR19sds	XM_010926040.1	3.5	-1	1	21	273	293	CACAAUCUGAUCAUGGAGAUG	:::::..:::::::::::	GAUCUCUGUGAUCAGAUUGAA	Cleavage	PREDICTED: Elaeis guineensis origin recognition complex subunit 4 (LOC105047219) transcript variant X1 mRNA
egu-miR19sds	XM_010926047.1	3.5	-1	1	21	273	293	CACAAUCUGAUCAUGGAGAUG	:::::..:::::::::::	GAUCUCUGUGAUCAGAUUGAA	Cleavage	PREDICTED: Elaeis guineensis origin recognition complex subunit 4 (LOC105047219) transcript variant X2 mRNA
egu-miR19sds	XM_010928797.1	4.25	-1	1	21	792	814	CACA--AUCUGAUCAUGGAGAUG	:::::::::::::.::: ::::	CAUCUCCAUGAUCGGAUGAUGUG	Cleavage	PREDICTED: Elaeis guineensis uncharacterized protein PHLOEM PROTEIN 2-LIKE A4-like (LOC105049219) mRNA
egu-miR19sds	XM_010917178.1	3.5	-1	1	21	1109	1129	CACAAUCUGAUCAUGGAGAUG	:::.:::::: :.:::::::	CAUUUCCAUGUUUAGAUUGUA	Translation	PREDICTED: Elaeis guineensis ras-related protein RIC2 (LOC105040589) mRNA
egu-miR20sds	XM_010924889.1	4	-1	1	21	576	596	UCCCUCGGCGUUGGCUCGUCG	:::::::::.:::.::.::	CGACGAGCCGACGUCGGGGCU	Cleavage	PREDICTED: Elaeis guineensis ABC transporter G family member 10-like (LOC105046327) mRNA
egu-miR20sds	XM_010906634.1	3.5	-1	1	21	299	319	UCCCUCGGCGUUGGCUCGUCG	:::::::::..:: .:.::::	CGACGAGCCGGCGGUGGGGGA	Cleavage	PREDICTED: Elaeis guineensis cyclic nucleotide-gated ion channel 2-like (LOC105032247) mRNA
egu-miR20sds	XM_010915540.1	2.5	-1	1	21	1755	1775	UCCCUCGGCGUUGGCUCGUCG	::::::.::: ::::.::::	GGACGAGUCAAGGCCGGGGGA	Translation	PREDICTED: Elaeis guineensis subtilisin-like protease (LOC105039403) mRNA
egu-miR20sds	XM_010938692.1	3.5	-1	1	21	283	303	UCCCUCGGCGUUGGCUCGUCG	:::::::::. .::.:::::.	CGACGAGCCGCUGCUGAGGGG	Translation	PREDICTED: Elaeis guineensis uncharacterized LOC105056478 (LOC105056478) mRNA
egu-miR20sds	XM_010941642.1	4	-1	1	21	189	209	UCCCUCGGCGUUGGCUCGUCG	:::::::::. .::.:::::	CGACGAGCCGCUGCUGAGGGU	Translation	PREDICTED: Elaeis guineensis uncharacterized LOC105058652 (LOC105058652) mRNA
egu-miR21sds	XR_834233.1	3	-1	1	22	1525	1546	UCCAUCUAGCCCAUAUCCUAAG	::: :.::::::.::::::::	CUUCAGGUAUGGGUUAGAUGGA	Cleavage	PREDICTED: Elaeis guineensis auxin-responsive protein IAA10-like (LOC105059132) transcript variant X2 misc_RNA
egu-miR21sds	XM_010942349.1	3	-1	1	22	1510	1531	UCCAUCUAGCCCAUAUCCUAAG	::: :.::::::.::::::::	CUUCAGGUAUGGGUUAGAUGGA	Cleavage	PREDICTED: Elaeis guineensis auxin-responsive protein IAA10-like (LOC105059132) transcript variant X1 mRNA
egu-miR21sds	XM_010927355.1	3	-1	1	22	364	385	UCCAUCUAGCCCAUAUCCUAAG	:: . :::.::::::.:.::::	CUGGAGAUGUGGGCUGGGUGGA	Cleavage	PREDICTED: Elaeis guineensis gibberellin 2-beta-dioxygenase 1-like (LOC105048141) mRNA
egu-miR21sds	XM_010944106.1	3	-1	1	22	984	1005	UCCAUCUAGCCCAUAUCCUAAG	:::.::: :::::::::.:::	CUUGGGAAAUGGGCUAGGUGGU	Cleavage	PREDICTED: Elaeis guineensis mitochondrial ubiquitin ligase activator of NFKB 1 (LOC105060424) transcript variant X1 mRNA
egu-miR21sds	XM_010944107.1	3	-1	1	22	984	1005	UCCAUCUAGCCCAUAUCCUAAG	:::.::: :::::::::.:::	CUUGGGAAAUGGGCUAGGUGGU	Cleavage	PREDICTED: Elaeis guineensis mitochondrial ubiquitin ligase activator of NFKB 1 (LOC105060424) transcript variant X2 mRNA
egu-miR22sds	XM_010944300.1	5	-1	1	21	2183	2203	UCCGAGCCUUUAGAUAUGAUC	:.::::::.:::.:::::	GGUCAUAUUUAAGGGCUCUCA	Cleavage	PREDICTED: Elaeis guineensis E3 ubiquitin-protein ligase UPL1-like (LOC105060538) transcript variant X2 mRNA
egu-miR22sds	XM_010925431.1	4.5	-1	1	21	899	920	UCCGAGCCUUUA-GAUAUGAUC	:::.::::: :.::::::.:::	GAUUAUAUCAUGAAGGCUUGGA	Cleavage	PREDICTED: Elaeis guineensis pentatricopeptide repeat-containing protein At2g22410 mitochondrial-like (LOC105046739) mRNA
egu-miR22sds	XM_010911392.1	2	-1	1	21	717	737	UCCGAGCCUUUAGAUAUGAUC	.:.::::::.::::.:.:::	UGUUAUAUCUGAAGGUUUGGA	Cleavage	PREDICTED: Elaeis guineensis syntaxin-71-like (LOC105035723) mRNA
egu-miR22sds	XM_010926171.1	1.5	-1	1	21	765	785	UCCGAGCCUUUAGAUAUGAUC	::.::::::.::::::.:::	UAUUAUAUCUGAAGGCUUGGA	Cleavage	PREDICTED: Elaeis guineensis syntaxin-71-like (LOC105047300) transcript variant X1 mRNA
egu-miR22sds	XM_010926172.1	1.5	-1	1	21	765	785	UCCGAGCCUUUAGAUAUGAUC	::.::::::.::::::.:::	UAUUAUAUCUGAAGGCUUGGA	Cleavage	PREDICTED: Elaeis guineensis syntaxin-71-like (LOC105047300) transcript variant X2 mRNA
egu-miR23sds	XM_010938996.1	4	-1	1	21	222	242	UUCGGGCUGACCCACUGUAAU	::.:::: ::::: ::.:::	CUUGCAGUCGGUCAACCUGAA	Cleavage	PREDICTED: Elaeis guineensis 3-ketoacyl-CoA synthase 10-like (LOC105056695) mRNA
egu-miR23sds	XM_010922588.1	4.5	-1	1	21	1416	1436	UUCGGGCUGACCCACUGUAAU	::::::::: ::::: ..:.:	AUUACAGUGAGUCAGGUUGGA	Cleavage	PREDICTED: Elaeis guineensis transmembrane protein 209 (LOC105044628) transcript variant X1 mRNA
egu-miR23sds	XM_010922589.1	4.5	-1	1	21	1416	1436	UUCGGGCUGACCCACUGUAAU	::::::::: ::::: ..:.:	AUUACAGUGAGUCAGGUUGGA	Cleavage	PREDICTED: Elaeis guineensis transmembrane protein 209 (LOC105044628) transcript variant X2 mRNA
egu-miR23sds	XM_010936497.1	4	-1	1	21	3	23	UUCGGGCUGACCCACUGUAAU	.:::..::::::..: ::::.	GUUAUGGUGGGUUGGACCGAG	Cleavage	PREDICTED: Elaeis guineensis uncharacterized LOC105054869 (LOC105054869) transcript variant X1 mRNA
egu-miR23sds	XM_010944326.1	4	-1	1	21	1841	1861	UUCGGGCUGACCCACUGUAAU	:::.::::::: :::...::.	AUUGCAGUGGGGCAGUUUGAG	Translation	PREDICTED: Elaeis guineensis RING-H2 finger protein ATL52-like (LOC105060559) mRNA
egu-miR24sds	XM_010908933.1	2.5	-1	1	22	818	839	CUAUGGAAUUCGGACUAGUCCA	:: ::: ::..::.::::::::	UGCACUUGUUUGAGUUCCAUAG	Cleavage	PREDICTED: Elaeis guineensis 40S ribosomal protein S8-like (LOC105033948) mRNA
egu-miR24sds	XM_010935848.1	4	-1	1	22	2776	2797	CUAUGGAAUUCGGACUAGUCCA	::::.:::::..::::::	CUGACUGGUCCGGGUUCCAUUU	Cleavage	PREDICTED: Elaeis guineensis carboxy-terminal kinesin 2-like (LOC105054352) mRNA
egu-miR24sds	XM_010924592.1	4.5	-1	1	22	1876	1897	CUAUGGAAUUCGGACUAGUCCA	::::::: ::.::.:::..:.	UGGACUACUCUGAGUUCUGUGU	Cleavage	PREDICTED: Elaeis guineensis probable arabinosyltransferase ARAD1 (LOC105046096) mRNA
egu-miR24sds	XM_010928052.1	5	-1	1	22	931	952	CUAUGGAAUUCGGACUAGUCCA	::::::.::.:::.::: : .:	UGGACUGGUUCGAGUUCGAGGG	Cleavage	PREDICTED: Elaeis guineensis transcription factor bHLH143-like (LOC105048659) transcript variant X2 mRNA
egu-miR25sds	XM_010911990.1	2.5	-1	1	21	1131	1151	UUCGCCUCUGUUUCGCAUUUU	::..: ::::::::.::::::	AAGGUUCGAAACAGGGGCGAA	Cleavage	PREDICTED: Elaeis guineensis L-type lectin-domain containing receptor kinase IX.1-like (LOC105036224) mRNA
egu-miR25sds	XR_831764.1	3	-1	1	21	4824	4844	UUCGCCUCUGUUUCGCAUUUU	::.:::::::.:.:::: :::	AAGAUGCGAAGCGGAGGGGAA	Cleavage	PREDICTED: Elaeis guineensis uncharacterized LOC105043820 (LOC105043820) transcript variant X2 ncRNA
egu-miR25sds	XR_831763.1	3	-1	1	21	4915	4935	UUCGCCUCUGUUUCGCAUUUU	::.:::::::.:.:::: :::	AAGAUGCGAAGCGGAGGGGAA	Cleavage	PREDICTED: Elaeis guineensis uncharacterized LOC105043820 (LOC105043820) transcript variant X1 mRNA
egu-miR25sds	XR_831765.1	3	-1	1	21	1729	1749	UUCGCCUCUGUUUCGCAUUUU	::.:::::::.:.:::: :::	AAGAUGCGAAGCGGAGGGGAA	Cleavage	PREDICTED: Elaeis guineensis uncharacterized LOC105043820 (LOC105043820) transcript variant X3 ncRNA
egu-miR25sds	XR_831766.1	3	-1	1	21	4947	4967	UUCGCCUCUGUUUCGCAUUUU	::.:::::::.:.:::: :::	AAGAUGCGAAGCGGAGGGGAA	Cleavage	PREDICTED: Elaeis guineensis uncharacterized LOC105043820 (LOC105043820) transcript variant X4 ncRNA
egu-miR26sds	XM_010909445.1	4	-1	1	22	604	625	UCCUAUAGGACUUGGGCUGGCC	:::.:.:::::::::: :: :	AGCCGGUCCAAGUCCUAGAGCA	Cleavage	PREDICTED: Elaeis guineensis RING finger protein B (LOC105034327) transcript variant X10 mRNA
egu-miR26sds	XM_010909442.1	4	-1	1	22	604	625	UCCUAUAGGACUUGGGCUGGCC	:::.:.:::::::::: :: :	AGCCGGUCCAAGUCCUAGAGCA	Cleavage	PREDICTED: Elaeis guineensis RING finger protein B (LOC105034327) transcript variant X7 mRNA
egu-miR26sds	XM_010938543.1	2.5	-1	1	22	2526	2547	UCCUAUAGGACUUGGGCUGGCC	:::::.::: ::::::.:::	UACCAGCUCAAAUCCUAUGGGA	Translation	PREDICTED: Elaeis guineensis homeobox-leucine zipper protein ROC8-like (LOC105056373) transcript variant X1 mRNA
egu-miR26sds	XM_010938545.1	2.5	-1	1	22	2498	2519	UCCUAUAGGACUUGGGCUGGCC	:::::.::: ::::::.:::	UACCAGCUCAAAUCCUAUGGGA	Translation	PREDICTED: Elaeis guineensis homeobox-leucine zipper protein ROC8-like (LOC105056373) transcript variant X2 mRNA
egu-miR27sds	XM_010937105.1	3.5	-1	1	21	395	415	CAAAUACCCCGGAGCCUUUGG	:..::: ::.::: :::::::	CUGAAGUCUUCGGUGUAUUUG	Cleavage	PREDICTED: Elaeis guineensis rhamnogalacturonate lyase B-like (LOC105055336) mRNA
egu-miR27sds	XM_010943209.1	3.5	-1	1	21	100	120	CAAAUACCCCGGAGCCUUUGG	.:::.::::::::::: :	GACGAGGUUCCGGGGUAUUGG	Cleavage	PREDICTED: Elaeis guineensis tetratricopeptide repeat protein 1-like (LOC105059776) transcript variant X2 mRNA
egu-miR27sds	XM_010921114.1	4.5	-1	1	21	347	367	CAAAUACCCCGGAGCCUUUGG	:.:::::::..: :: .::::	CUAAAGGCUUUGAGGAGUUUG	Cleavage	PREDICTED: Elaeis guineensis uncharacterized LOC105043537 (LOC105043537) mRNA
egu-miR27sds	XM_010914812.1	3.5	-1	1	21	195	215	CAAAUACCCCGGAGCCUUUGG	::::::.: ::::.::::	UGUAAGGCUUCUGGGUGUUUG	Translation	PREDICTED: Elaeis guineensis cysteine-rich receptor-like protein kinase 8 (LOC105038891) mRNA
gma-miR482a-3p	XM_010943591.1	4	-1	1	22	997	1018	UUCCCAAUCCCACCCAUUCCUA	::::::: ::::: ::::: ::	UAGGAAUCGGUGGAAUUGGCAA	Cleavage	PREDICTED: Elaeis guineensis disease resistance protein RGA2-like (LOC105060025) transcript variant X1 mRNA
gma-miR482a-3p	XM_010943592.1	4	-1	1	22	1028	1049	UUCCCAAUCCCACCCAUUCCUA	::::::: ::::: ::::: ::	UAGGAAUCGGUGGAAUUGGCAA	Cleavage	PREDICTED: Elaeis guineensis disease resistance protein RGA2-like (LOC105060025) transcript variant X2 mRNA
gma-miR482a-3p	XM_010943593.1	4	-1	1	22	996	1017	UUCCCAAUCCCACCCAUUCCUA	::::::: ::::: ::::: ::	UAGGAAUCGGUGGAAUUGGCAA	Cleavage	PREDICTED: Elaeis guineensis disease resistance protein RGA2-like (LOC105060025) transcript variant X3 mRNA
gma-miR482a-3p	XM_010941619.1	3.5	-1	1	22	956	977	UUCCCAAUCCCACCCAUUCCUA	:::.::::::::: : :::::	CAGGGAUGGGUGGGCUGGGGAA	Cleavage	PREDICTED: Elaeis guineensis putative disease resistance protein RGA1 (LOC105058639) mRNA
gma-miR482a-3p	XR_831689.1	3	-1	1	22	197	218	UUCCCAAUCCCACCCAUUCCUA	:.::::::: ::: ::::::::	UGGGAAUGGAUGGCAUUGGGAA	Cleavage	PREDICTED: Elaeis guineensis uncharacterized LOC105043410 (LOC105043410) ncRNA
hci-miR156a	XM_010930433.1	1.5	-1	1	21	1731	1751	CUGACAGAAGAGAGUGAGUAC	::.::: ::::::::::::::	GUGCUCUCUCUCUUCUGUCAG	Cleavage	PREDICTED: Elaeis guineensis squamosa promoter-binding-like protein 12 (LOC105050427) transcript variant X1 mRNA
hci-miR156a	XM_010930434.1	1.5	-1	1	21	1594	1614	CUGACAGAAGAGAGUGAGUAC	::.::: ::::::::::::::	GUGCUCUCUCUCUUCUGUCAG	Cleavage	PREDICTED: Elaeis guineensis squamosa promoter-binding-like protein 12 (LOC105050427) transcript variant X2 mRNA
hci-miR156a	XM_010930435.1	1.5	-1	1	21	1665	1685	CUGACAGAAGAGAGUGAGUAC	::.::: ::::::::::::::	GUGCUCUCUCUCUUCUGUCAG	Cleavage	PREDICTED: Elaeis guineensis squamosa promoter-binding-like protein 12 (LOC105050427) transcript variant X3 mRNA
hci-miR156a	XM_010930436.1	1.5	-1	1	21	1588	1608	CUGACAGAAGAGAGUGAGUAC	::.::: ::::::::::::::	GUGCUCUCUCUCUUCUGUCAG	Cleavage	PREDICTED: Elaeis guineensis squamosa promoter-binding-like protein 12 (LOC105050427) transcript variant X4 mRNA
hci-miR156a	XM_010935356.1	1.5	-1	1	21	834	854	CUGACAGAAGAGAGUGAGUAC	::.:::::::::::::::::	GUGCUCACUCUCUUCUGUCAU	Cleavage	PREDICTED: Elaeis guineensis squamosa promoter-binding-like protein 7 (LOC105053992) mRNA
mdm-miR171b	XM_010921230.1	1	-1	1	21	1856	1876	UUGAGCCGCGUCAAUAUCUCC	:.:::::::.::::::::::	UGGGAUAUUGGCGCGGCUCAA	Cleavage	PREDICTED: Elaeis guineensis scarecrow-like protein 22 (LOC105043623) transcript variant X1 mRNA
mdm-miR171b	XM_010921232.1	1	-1	1	21	1856	1876	UUGAGCCGCGUCAAUAUCUCC	:.:::::::.::::::::::	UGGGAUAUUGGCGCGGCUCAA	Cleavage	PREDICTED: Elaeis guineensis scarecrow-like protein 22 (LOC105043623) transcript variant X3 mRNA
mdm-miR171b	XM_010935381.1	1	-1	1	21	1833	1853	UUGAGCCGCGUCAAUAUCUCC	:.:::::::.::::::::::	UGGGAUAUUGGCGCGGCUCAA	Cleavage	PREDICTED: Elaeis guineensis scarecrow-like protein 22 (LOC105054013) mRNA
mdm-miR171b	XM_010936668.1	1	-1	1	21	1817	1837	UUGAGCCGCGUCAAUAUCUCC	:.:::::::.::::::::::	UGGGAUAUUGGCGCGGCUCAA	Cleavage	PREDICTED: Elaeis guineensis scarecrow-like protein 27 (LOC105054987) mRNA
mdm-miR171b	XM_010942830.1	1	-1	1	21	1719	1739	UUGAGCCGCGUCAAUAUCUCC	:.:::::::.::::::::::	UGGGAUAUUGGCGCGGCUCAA	Cleavage	PREDICTED: Elaeis guineensis scarecrow-like protein 27 (LOC105059511) mRNA
mes-miR393d	XM_010931335.1	1	-1	1	22	2055	2076	UCCAAAGGGAUCGCAUUGAUCU	: ::::::::::::::::::	GAAACAAUGCGAUCCCUUUGGA	Cleavage	PREDICTED: Elaeis guineensis transport inhibitor response 1-like protein Os04g0395600 (LOC105051060) mRNA
mes-miR393d	XM_010906459.1	2	-1	1	22	1632	1652	UCCAAAGGGAUCGCAUUGAUCU	::: ::::::::::::::::::	AGA-CAAUGCGAUCCCUUUGGA	Cleavage	PREDICTED: Elaeis guineensis transport inhibitor response 1-like protein Os05g0150500 (LOC105032107) transcript variant X1 mRNA
mes-miR393d	XM_010906460.1	2	-1	1	22	1632	1652	UCCAAAGGGAUCGCAUUGAUCU	::: ::::::::::::::::::	AGA-CAAUGCGAUCCCUUUGGA	Cleavage	PREDICTED: Elaeis guineensis transport inhibitor response 1-like protein Os05g0150500 (LOC105032107) transcript variant X2 mRNA
mes-miR393d	XM_010906461.1	2	-1	1	22	1632	1652	UCCAAAGGGAUCGCAUUGAUCU	::: ::::::::::::::::::	AGA-CAAUGCGAUCCCUUUGGA	Cleavage	PREDICTED: Elaeis guineensis transport inhibitor response 1-like protein Os05g0150500 (LOC105032107) transcript variant X3 mRNA
mes-miR393d	XM_010943491.1	2	-1	1	22	1719	1739	UCCAAAGGGAUCGCAUUGAUCU	::: ::::::::::::::::::	AGA-CAAUGCGAUCCCUUUGGA	Cleavage	PREDICTED: Elaeis guineensis transport inhibitor response 1-like protein Os05g0150500 (LOC105059948) mRNA
mes-miR399f	XM_010932712.1	3.5	-1	1	21	1463	1483	UGCCAAAGGAGAGUUGCCCUG	:: ::::.::::: :::::.:	CAUGGCAGCUCUCAUUUGGUA	Cleavage	PREDICTED: Elaeis guineensis dicarboxylate transporter 1 chloroplastic (LOC105052027) mRNA
mes-miR399f	XM_010922236.1	3	-1	1	21	521	541	UGCCAAAGGAGAGUUGCCCUG	:::: :::::::.: :::::	GAGGGGAACUCUCUUCUGGCA	Cleavage	PREDICTED: Elaeis guineensis laccase-4-like (LOC105044372) mRNA
mes-miR399f	XM_010919571.1	0.5	-1	1	21	804	824	UGCCAAAGGAGAGUUGCCCUG	: ::::::.::::::::::::	CUGGGCAAUUCUCCUUUGGCA	Cleavage	PREDICTED: Elaeis guineensis probable ubiquitin-conjugating enzyme E2 24 (LOC105042389) transcript variant X1 mRNA
mes-miR399f	XM_010919571.1	0.5	-1	1	21	1030	1050	UGCCAAAGGAGAGUUGCCCUG	: ::::::.::::::::::::	CUGGGCAAUUCUCCUUUGGCA	Cleavage	PREDICTED: Elaeis guineensis probable ubiquitin-conjugating enzyme E2 24 (LOC105042389) transcript variant X1 mRNA
mes-miR399f	XM_010919571.1	1.5	-1	1	21	924	944	UGCCAAAGGAGAGUUGCCCUG	:::::::: ::::::::::::	CAGGGCAAAUCUCCUUUGGCA	Cleavage	PREDICTED: Elaeis guineensis probable ubiquitin-conjugating enzyme E2 24 (LOC105042389) transcript variant X1 mRNA
mes-miR399f	XM_010919571.1	1.5	-1	1	21	968	988	UGCCAAAGGAGAGUUGCCCUG	::::::: ::::::::::::	AAGGGCAAAUCUCCUUUGGCA	Cleavage	PREDICTED: Elaeis guineensis probable ubiquitin-conjugating enzyme E2 24 (LOC105042389) transcript variant X1 mRNA
mes-miR399f	XM_010919571.1	1.5	-1	1	21	621	641	UGCCAAAGGAGAGUUGCCCUG	::::::: ::::::::::::	GAGGGCAAAUCUCCUUUGGCA	Cleavage	PREDICTED: Elaeis guineensis probable ubiquitin-conjugating enzyme E2 24 (LOC105042389) transcript variant X1 mRNA
mes-miR399f	XM_010919571.1	1.5	-1	1	21	886	906	UGCCAAAGGAGAGUUGCCCUG	::::::: ::::::::::::	AAGGGCAAAUCUCCUUUGGCA	Cleavage	PREDICTED: Elaeis guineensis probable ubiquitin-conjugating enzyme E2 24 (LOC105042389) transcript variant X1 mRNA
mes-miR399f	XM_010919571.1	3	-1	1	21	842	862	UGCCAAAGGAGAGUUGCCCUG	:::::::: ::::: ::::::	CAGGGCAAAUCUCCAUUGGCA	Cleavage	PREDICTED: Elaeis guineensis probable ubiquitin-conjugating enzyme E2 24 (LOC105042389) transcript variant X1 mRNA
mes-miR399f	XM_010919571.1	4	-1	1	21	561	581	UGCCAAAGGAGAGUUGCCCUG	:::::: :::.::: :::.	UUGGGCAAGUCUUCUUGGGCG	Cleavage	PREDICTED: Elaeis guineensis probable ubiquitin-conjugating enzyme E2 24 (LOC105042389) transcript variant X1 mRNA
mes-miR399f	XM_010919571.1	4	-1	1	21	750	770	UGCCAAAGGAGAGUUGCCCUG	:: ::: :::::: :::::	UCGGACAAAUCUCCUCUGGCA	Cleavage	PREDICTED: Elaeis guineensis probable ubiquitin-conjugating enzyme E2 24 (LOC105042389) transcript variant X1 mRNA
mes-miR399f	XM_010919579.1	0.5	-1	1	21	804	824	UGCCAAAGGAGAGUUGCCCUG	: ::::::.::::::::::::	CUGGGCAAUUCUCCUUUGGCA	Cleavage	PREDICTED: Elaeis guineensis probable ubiquitin-conjugating enzyme E2 24 (LOC105042389) transcript variant X2 mRNA
mes-miR399f	XM_010919579.1	0.5	-1	1	21	1030	1050	UGCCAAAGGAGAGUUGCCCUG	: ::::::.::::::::::::	CUGGGCAAUUCUCCUUUGGCA	Cleavage	PREDICTED: Elaeis guineensis probable ubiquitin-conjugating enzyme E2 24 (LOC105042389) transcript variant X2 mRNA
mes-miR399f	XM_010919579.1	1.5	-1	1	21	924	944	UGCCAAAGGAGAGUUGCCCUG	:::::::: ::::::::::::	CAGGGCAAAUCUCCUUUGGCA	Cleavage	PREDICTED: Elaeis guineensis probable ubiquitin-conjugating enzyme E2 24 (LOC105042389) transcript variant X2 mRNA
mes-miR399f	XM_010919579.1	1.5	-1	1	21	968	988	UGCCAAAGGAGAGUUGCCCUG	::::::: ::::::::::::	AAGGGCAAAUCUCCUUUGGCA	Cleavage	PREDICTED: Elaeis guineensis probable ubiquitin-conjugating enzyme E2 24 (LOC105042389) transcript variant X2 mRNA
mes-miR399f	XM_010919579.1	1.5	-1	1	21	621	641	UGCCAAAGGAGAGUUGCCCUG	::::::: ::::::::::::	GAGGGCAAAUCUCCUUUGGCA	Cleavage	PREDICTED: Elaeis guineensis probable ubiquitin-conjugating enzyme E2 24 (LOC105042389) transcript variant X2 mRNA
mes-miR399f	XM_010919579.1	1.5	-1	1	21	886	906	UGCCAAAGGAGAGUUGCCCUG	::::::: ::::::::::::	AAGGGCAAAUCUCCUUUGGCA	Cleavage	PREDICTED: Elaeis guineensis probable ubiquitin-conjugating enzyme E2 24 (LOC105042389) transcript variant X2 mRNA
mes-miR399f	XM_010919579.1	3	-1	1	21	842	862	UGCCAAAGGAGAGUUGCCCUG	:::::::: ::::: ::::::	CAGGGCAAAUCUCCAUUGGCA	Cleavage	PREDICTED: Elaeis guineensis probable ubiquitin-conjugating enzyme E2 24 (LOC105042389) transcript variant X2 mRNA
mes-miR399f	XM_010919579.1	4	-1	1	21	561	581	UGCCAAAGGAGAGUUGCCCUG	:::::: :::.::: :::.	UUGGGCAAGUCUUCUUGGGCG	Cleavage	PREDICTED: Elaeis guineensis probable ubiquitin-conjugating enzyme E2 24 (LOC105042389) transcript variant X2 mRNA
mes-miR399f	XM_010919579.1	4	-1	1	21	750	770	UGCCAAAGGAGAGUUGCCCUG	:: ::: :::::: :::::	UCGGACAAAUCUCCUCUGGCA	Cleavage	PREDICTED: Elaeis guineensis probable ubiquitin-conjugating enzyme E2 24 (LOC105042389) transcript variant X2 mRNA
mes-miR399f	XM_010926327.1	1	-1	1	21	523	543	UGCCAAAGGAGAGUUGCCCUG	: :::::..::::::::::::	CUGGGCAGUUCUCCUUUGGCA	Cleavage	PREDICTED: Elaeis guineensis uncharacterized LOC105047412 (LOC105047412) mRNA
mes-miR399f	XM_010926327.1	1.5	-1	1	21	418	438	UGCCAAAGGAGAGUUGCCCUG	:::::::: ::::::::::::	CAGGGCAAAUCUCCUUUGGCA	Cleavage	PREDICTED: Elaeis guineensis uncharacterized LOC105047412 (LOC105047412) mRNA
mes-miR399f	XM_010926327.1	1.5	-1	1	21	461	481	UGCCAAAGGAGAGUUGCCCUG	::::::: ::::::::::::	GAGGGCAAAUCUCCUUUGGCA	Cleavage	PREDICTED: Elaeis guineensis uncharacterized LOC105047412 (LOC105047412) mRNA
mes-miR399f	XM_010926327.1	1.5	-1	1	21	150	170	UGCCAAAGGAGAGUUGCCCUG	:::::: ::::::::::::	UUGGGCAAAUCUCCUUUGGCA	Cleavage	PREDICTED: Elaeis guineensis uncharacterized LOC105047412 (LOC105047412) mRNA
mes-miR399f	XM_010926327.1	2	-1	1	21	200	220	UGCCAAAGGAGAGUUGCCCUG	.::::::: :::::::::::.	UAGGGCAAAUCUCCUUUGGCG	Cleavage	PREDICTED: Elaeis guineensis uncharacterized LOC105047412 (LOC105047412) mRNA
mes-miR399f	XM_010926327.1	3	-1	1	21	376	396	UGCCAAAGGAGAGUUGCCCUG	..:::::: :::::::::: :	UGGGGCAAAUCUCCUUUGGAA	Cleavage	PREDICTED: Elaeis guineensis uncharacterized LOC105047412 (LOC105047412) mRNA
mtr-miR2673b	XM_010944798.1	0	-1	1	21	263	283	AGGAAGAGGAAGAGGAAGAAC	::::::::::::::::::::	CUUCUUCCUCUUCCUCUUCCU	Cleavage	PREDICTED: Elaeis guineensis junctophilin-1-like (LOC105060921) mRNA
mtr-miR2673b	XM_010941090.1	0	-1	1	21	304	324	AGGAAGAGGAAGAGGAAGAAC	::::::::::::::::::::	CUUCUUCCUCUUCCUCUUCCU	Cleavage	PREDICTED: Elaeis guineensis radial spoke head 10 homolog B-like (LOC105058224) transcript variant X1 mRNA
mtr-miR2673b	XM_010941091.1	0	-1	1	21	304	324	AGGAAGAGGAAGAGGAAGAAC	::::::::::::::::::::	CUUCUUCCUCUUCCUCUUCCU	Cleavage	PREDICTED: Elaeis guineensis radial spoke head 10 homolog B-like (LOC105058224) transcript variant X2 mRNA
mtr-miR2673b	XM_010933415.1	0.5	-1	1	21	587	607	AGGAAGAGGAAGAGGAAGAAC	::::::::::::::::::.:	UUUCUUCCUCUUCCUCUUCUU	Cleavage	PREDICTED: Elaeis guineensis uncharacterized LOC105052568 (LOC105052568) mRNA
mtr-miR2673b	XM_010939770.1	1.5	-1	1	21	604	624	AGGAAGAGGAAGAGGAAGAAC	:::.::.::::::.:::::::	GUUUUUUCUCUUCUUCUUCCU	Cleavage	PREDICTED: Elaeis guineensis uncharacterized LOC105057236 (LOC105057236) transcript variant X1 mRNA
osa-miR159a.2	XM_010913553.1	3.5	-1	1	21	1697	1717	UUUGCAUGACCCAGGAGCUGC	:::::: : ::::::::..::	GCAGCUGCAGGGUCAUGUGAA	Cleavage	PREDICTED: Elaeis guineensis uncharacterized LOC105037923 (LOC105037923) mRNA
osa-miR159a.2	XM_010929110.1	3	-1	1	21	261	281	UUUGCAUGACCCAGGAGCUGC	:: :::: ::::::::::.:	ACAACUCCAGGGUCAUGCAGA	Cleavage	PREDICTED: Elaeis guineensis uncharacterized LOC105049460 (LOC105049460) mRNA
osa-miR159a.2	XM_010940497.1	3.5	-1	1	21	1902	1922	UUUGCAUGACCCAGGAGCUGC	: ::::.::::::::::.:	GGAGCUUCUGGGUCAUGUACU	Cleavage	PREDICTED: Elaeis guineensis uncharacterized LOC105057798 (LOC105057798) transcript variant X1 mRNA
osa-miR159a.2	XM_010907399.1	4	-1	1	21	1360	1380	UUUGCAUGACCCAGGAGCUGC	::::.:..:: :::::::::	GCAGUUUUUGUGUCAUGCAAU	Translation	PREDICTED: Elaeis guineensis actin-101-like (LOC105032827) mRNA
osa-miR159a.2	XM_010921441.1	3.75	-1	1	21	1105	1127	UUUGCAUGAC--CCAGGAGCUGC	: ::::::::: ::::::::::	GGAGCUCCUGGAUGUCAUGCAAA	Translation	PREDICTED: Elaeis guineensis zeaxanthin epoxidase chloroplastic-like (LOC105043755) mRNA
osa-miR166i-3p	XM_010913332.1	4	-1	1	21	326	346	UCUCGGAUCAGGCUUCAUUCC	::.::::::::::.::::.	GGGAUGAAGCCUGGUCCGGAU	Cleavage	PREDICTED: Elaeis guineensis homeobox-leucine zipper protein HOX10-like (LOC105037697) partial mRNA
osa-miR166i-3p	XM_010925376.1	4	-1	1	21	861	881	UCUCGGAUCAGGCUUCAUUCC	::.::::::::::.::::.	GGGAUGAAGCCUGGUCCGGAU	Cleavage	PREDICTED: Elaeis guineensis homeobox-leucine zipper protein HOX32 (LOC105046708) mRNA
osa-miR166i-3p	XM_010922123.1	4	-1	1	21	585	605	UCUCGGAUCAGGCUUCAUUCC	::.::::::::::.::::.	GGGAUGAAGCCUGGUCCGGAU	Cleavage	PREDICTED: Elaeis guineensis homeobox-leucine zipper protein HOX9 (LOC105044293) transcript variant X7 mRNA
osa-miR166i-3p	XM_010922124.1	4	-1	1	21	438	458	UCUCGGAUCAGGCUUCAUUCC	::.::::::::::.::::.	GGGAUGAAGCCUGGUCCGGAU	Cleavage	PREDICTED: Elaeis guineensis homeobox-leucine zipper protein HOX9 (LOC105044293) transcript variant X8 mRNA
osa-miR166i-3p	XM_010922125.1	4	-1	1	21	528	548	UCUCGGAUCAGGCUUCAUUCC	::.::::::::::.::::.	GGGAUGAAGCCUGGUCCGGAU	Cleavage	PREDICTED: Elaeis guineensis homeobox-leucine zipper protein HOX9 (LOC105044293) transcript variant X8 mRNA
osa-miR2118p	XM_010936247.1	3	-1	1	22	663	684	UUCCCGAUACCUCCCAUGCCAA	::::::::::::: ::::: ::	UUGGCAUGGGAGGAAUCGGCAA	Cleavage	PREDICTED: Elaeis guineensis putative disease resistance protein RGA3 (LOC105054674) mRNA
osa-miR2118p	XM_010943983.1	3	-1	1	22	575	596	UUCCCGAUACCUCCCAUGCCAA	:::::::::::::: :::: ::	UUGGCAUGGGAGGUCUCGGAAA	Cleavage	PREDICTED: Elaeis guineensis putative disease resistance protein RGA3 (LOC105060317) mRNA
osa-miR2118p	XR_831842.1	2	-1	1	22	1320	1341	UUCCCGAUACCUCCCAUGCCAA	: :::.::::::::::::: ::	UGGGCGUGGGAGGUAUCGGCAA	Cleavage	PREDICTED: Elaeis guineensis uncharacterized LOC105044139 (LOC105044139) transcript variant X3 ncRNA
osa-miR2118p	XR_831840.1	2	-1	1	22	1313	1334	UUCCCGAUACCUCCCAUGCCAA	: :::.::::::::::::: ::	UGGGCGUGGGAGGUAUCGGCAA	Cleavage	PREDICTED: Elaeis guineensis uncharacterized LOC105044139 (LOC105044139) transcript variant X1 ncRNA
osa-miR2118p	XR_833581.1	2	-1	1	22	354	375	UUCCCGAUACCUCCCAUGCCAA	: ::::::::::::.:::: ::	UGGGCAUGGGAGGUGUCGGCAA	Cleavage	PREDICTED: Elaeis guineensis uncharacterized LOC105054413 (LOC105054413) transcript variant X1 ncRNA
osa-miR529b	XM_010945247.1	0.5	-1	1	21	1234	1254	AGAAGAGAGAGAGUACAGCUC	::::::.:::::::::::::	CAGCUGUGCUCUCUCUCUUCU	Cleavage	PREDICTED: Elaeis guineensis squamosa promoter-binding-like protein 14 (LOC105061255) transcript variant X1 mRNA
osa-miR529b	XM_010945248.1	0.5	-1	1	21	1224	1244	AGAAGAGAGAGAGUACAGCUC	::::::.:::::::::::::	CAGCUGUGCUCUCUCUCUUCU	Cleavage	PREDICTED: Elaeis guineensis squamosa promoter-binding-like protein 14 (LOC105061255) transcript variant X2 mRNA
osa-miR529b	XM_010945249.1	0.5	-1	1	21	1222	1242	AGAAGAGAGAGAGUACAGCUC	::::::.:::::::::::::	CAGCUGUGCUCUCUCUCUUCU	Cleavage	PREDICTED: Elaeis guineensis squamosa promoter-binding-like protein 14 (LOC105061255) transcript variant X3 mRNA
osa-miR529b	XM_010945250.1	0.5	-1	1	21	1201	1221	AGAAGAGAGAGAGUACAGCUC	::::::.:::::::::::::	CAGCUGUGCUCUCUCUCUUCU	Cleavage	PREDICTED: Elaeis guineensis squamosa promoter-binding-like protein 14 (LOC105061255) transcript variant X4 mRNA
osa-miR529b	XM_010915611.1	0.5	-1	1	21	1134	1154	AGAAGAGAGAGAGUACAGCUC	::::::.:::::::::::::	CAGCUGUGCUCUCUCUCUUCU	Cleavage	PREDICTED: Elaeis guineensis squamosa promoter-binding-like protein 17 (LOC105039459) mRNA
ppe-miR397	XM_010924822.1	2	-1	1	21	677	697	UCAUUGAGUGCAGCGUUGAUG	::::::.::::: ::::::::	CAUCAAUGCUGCUCUCAAUGA	Cleavage	PREDICTED: Elaeis guineensis laccase-22 (LOC105046275) mRNA
ppe-miR397	XM_010924870.1	2	-1	1	21	384	404	UCAUUGAGUGCAGCGUUGAUG	::::::::::::::::.:: :	CAUCAACGCUGCACUCGAUAA	Cleavage	PREDICTED: Elaeis guineensis laccase-25-like (LOC105046309) partial mRNA
ppe-miR397	XM_010912671.1	2	-1	1	21	179	199	UCAUUGAGUGCAGCGUUGAUG	::::::::::::::::.:: :	CAUCAACGCUGCACUCGAUAA	Cleavage	PREDICTED: Elaeis guineensis laccase-6-like (LOC105036954) partial mRNA
ppe-miR397	XM_010932856.1	2	-1	1	21	666	686	UCAUUGAGUGCAGCGUUGAUG	::::::::::::::::.:: :	CAUCAACGCUGCACUCGAUAA	Cleavage	PREDICTED: Elaeis guineensis laccase-7-like (LOC105052147) mRNA
ppe-miR397	XR_832054.1	2	-1	1	21	120	140	UCAUUGAGUGCAGCGUUGAUG	:::::.::::::::::::: :	CAUCAGCGCUGCACUCAAUUA	Cleavage	PREDICTED: Elaeis guineensis uncharacterized LOC105045438 (LOC105045438) ncRNA
sly-miR166c-3p	XM_010913332.1	1	-1	1	21	324	344	UCGGACCAGGCUUCAUUCCUC	::.:::::::::::::::.	CUGGGAUGAAGCCUGGUCCGG	Cleavage	PREDICTED: Elaeis guineensis homeobox-leucine zipper protein HOX10-like (LOC105037697) partial mRNA
sly-miR166c-3p	XM_010925376.1	1	-1	1	21	859	879	UCGGACCAGGCUUCAUUCCUC	::.:::::::::::::::.	UUGGGAUGAAGCCUGGUCCGG	Cleavage	PREDICTED: Elaeis guineensis homeobox-leucine zipper protein HOX32 (LOC105046708) mRNA
sly-miR166c-3p	XM_010922123.1	1	-1	1	21	583	603	UCGGACCAGGCUUCAUUCCUC	::.:::::::::::::::.	CCGGGAUGAAGCCUGGUCCGG	Cleavage	PREDICTED: Elaeis guineensis homeobox-leucine zipper protein HOX9 (LOC105044293) transcript variant X7 mRNA
sly-miR166c-3p	XM_010922124.1	1	-1	1	21	436	456	UCGGACCAGGCUUCAUUCCUC	::.:::::::::::::::.	CCGGGAUGAAGCCUGGUCCGG	Cleavage	PREDICTED: Elaeis guineensis homeobox-leucine zipper protein HOX9 (LOC105044293) transcript variant X8 mRNA
sly-miR166c-3p	XM_010922125.1	1	-1	1	21	526	546	UCGGACCAGGCUUCAUUCCUC	::.:::::::::::::::.	CCGGGAUGAAGCCUGGUCCGG	Cleavage	PREDICTED: Elaeis guineensis homeobox-leucine zipper protein HOX9 (LOC105044293) transcript variant X8 mRNA
ssp-miR827	XM_010907669.1	1	-1	1	21	1133	1153	UUAGAUGACCAUCAGCAAACG	::::.:::::::.::::::	AUUUUGUUGAUGGUUAUCUAA	Cleavage	PREDICTED: Elaeis guineensis L-ascorbate oxidase-like (LOC105033034) mRNA
ssp-miR827	XM_010940141.1	3.5	-1	1	21	441	461	UUAGAUGACCAUCAGCAAACG	::::: .::.:::::.:.::.	CGUUUCUUGGUGGUCGUUUAG	Cleavage	PREDICTED: Elaeis guineensis metal tolerance protein 2 (LOC105057506) mRNA
ssp-miR827	XM_010909353.1	1.5	-1	1	21	145	165	UUAGAUGACCAUCAGCAAACG	: :::::::::::: ::::::	CUUUUGCUGAUGGUAAUCUAA	Cleavage	PREDICTED: Elaeis guineensis SPX domain-containing membrane protein Os06g0129400-like (LOC105034273) transcript variant X2 mRNA
ssp-miR827	XM_010920901.1	0	-1	1	21	296	316	UUAGAUGACCAUCAGCAAACG	::::::::::::::::::::	GGUUUGCUGAUGGUCAUCUAA	Cleavage	PREDICTED: Elaeis guineensis SPX domain-containing membrane protein OsI_17046-like (LOC105043377) mRNA
ssp-miR827	XM_010935603.1	2	-1	1	21	82	102	UUAGAUGACCAUCAGCAAACG	:::::.::::: ::::::::	GGUUUGUUGAUGUUCAUCUAA	Cleavage	PREDICTED: Elaeis guineensis SPX domain-containing membrane protein OsI_17046-like (LOC105054157) mRNA
vvi-miR171j	XM_010906778.1	0.5	-1	1	21	701	721	UGAUUGAGCCGUGCCAAUAUC	:::::::::.:::::::::::	GAUAUUGGCGCGGCUCAAUCA	Cleavage	PREDICTED: Elaeis guineensis scarecrow-like protein 15 (LOC105032345) mRNA
vvi-miR171j	XM_010944875.1	0.5	-1	1	21	765	785	UGAUUGAGCCGUGCCAAUAUC	:::::::::.:::::::::::	GAUAUUGGCGCGGCUCAAUCA	Cleavage	PREDICTED: Elaeis guineensis scarecrow-like protein 15 (LOC105060969) mRNA
vvi-miR171j	XM_010935381.1	0.5	-1	1	21	1836	1856	UGAUUGAGCCGUGCCAAUAUC	:::::::::.:::::::::::	GAUAUUGGCGCGGCUCAAUCA	Cleavage	PREDICTED: Elaeis guineensis scarecrow-like protein 22 (LOC105054013) mRNA
vvi-miR171j	XM_010936668.1	0.5	-1	1	21	1820	1840	UGAUUGAGCCGUGCCAAUAUC	:::::::::.:::::::::::	GAUAUUGGCGCGGCUCAAUCA	Cleavage	PREDICTED: Elaeis guineensis scarecrow-like protein 27 (LOC105054987) mRNA
vvi-miR171j	XM_010942830.1	0.5	-1	1	21	1722	1742	UGAUUGAGCCGUGCCAAUAUC	:::::::::.:::::::::::	GAUAUUGGCGCGGCUCAAUCA	Cleavage	PREDICTED: Elaeis guineensis scarecrow-like protein 27 (LOC105059511) mRNA
vvi-miR828a	XM_010936760.1	3.5	-1	1	22	1262	1283	AAAUACUCAUUGGGGCAAGAUG	:::.:::. .:::::::::::	CAUUUUGUGUCAAUGAGUAUUC	Cleavage	PREDICTED: Elaeis guineensis methyltransferase-like protein 16 homolog (LOC105055058) transcript variant X3 mRNA
vvi-miR828a	XR_832441.1	3	-1	1	22	2727	2748	AAAUACUCAUUGGGGCAAGAUG	::: :: ..:::::::::::::	CAUGUUCUUCCAAUGAGUAUUU	Cleavage	PREDICTED: Elaeis guineensis periodic tryptophan protein 2 homolog (LOC105047430) transcript variant X2 misc_RNA
vvi-miR828a	XM_010916078.1	2.5	-1	1	22	2777	2798	AAAUACUCAUUGGGGCAAGAUG	.:::::::.:::.::: :::::	UAUCUUGCUCCAGUGAUUAUUU	Cleavage	PREDICTED: Elaeis guineensis sister-chromatid cohesion protein 3 (LOC105039801) mRNA
vvi-miR828a	XM_010921469.1	4	-1	1	22	1385	1406	AAAUACUCAUUGGGGCAAGAUG	:::::::::. ::: :::.:::	CAUCUUGCCUAAAUCAGUGUUU	Cleavage	PREDICTED: Elaeis guineensis uncharacterized LOC105043777 (LOC105043777) mRNA
vvi-miR828a	XM_010931997.1	2.5	-1	1	22	1045	1066	AAAUACUCAUUGGGGCAAGAUG	.::::::..:::.::.::.:::	UAUCUUGUUCCAGUGGGUGUUU	Cleavage	PREDICTED: Elaeis guineensis uncharacterized LOC105051514 (LOC105051514) transcript variant X2 mRNA
