# Supplementary material for: Expression analysis of miRNAs and their putative target genes confirm a preponderant role of transcription factors in the early response of oil palm plants to salinity stress
Source: BMC Plant Biol. 2021 Nov 8;21:518. doi: 10.1186/s12870-021-03296-9 (PMC8573918; doi:10.1186/s12870-021-03296-9)
Supplement: Supplementary file 4 — Additional file 4: Supplementary Table 4. Gene ontology (GO) classification of the oil palm gene targets for orthologous and new miRNAs prospected under salinity stress. The mRNA-putative target genes were classified into biological process, molecular function, and cellular component at the second level of GO classification. [file 12870_2021_3296_MOESM4_ESM.xlsx]

## Sheet: Salgado et al_STable 04
Supplementary Table 4. Gene ontology (GO) classification of the oil palm gene targets for orthologous and new miRNAs prospected under salinity stress. The mRNA targets were classified into biological process, molecular function, and cellular component at the second level of GO classification.
Target Gene	Gene Description	Onthology			Domain	Family
		Biological Process	Molecular Function	Cellular Component
LOC105031985	putative clathrin assembly protein At5g35200	clathrin coat assembly (GO:0048268)	phospholipid binding (GO:0005543); 1-phosphatidylinositol binding (GO:0005545); clathrin binding (GO:0030276)	clathrin-coated vesicle (GO:0030136)	ANTH_dom (IPR011417); ENTH (IPR013809)	##
LOC105032107	transport inhibitor response 1-like protein Os05g0150500	None	protein binding (GO:0005515)	None	COI1_F-box (IPR041567)	##
LOC105032827	Actin-101 isoform X1	No GO Terms	No GO Terms	No GO Terms	##	Actin family
LOC105032890	pentatricopeptide repeat-containing protein At1g76280	None	protein binding (GO:0005515)	None	##	##
LOC105033129	pentatricopeptide repeat-containing protein At4g36680 mitochondrial-like	None	protein binding (GO:0005515)	None	##	##
LOC105034164	APETALA2-like protein 1	regulation of transcription, DNA-templated (GO:0006355)	DNA binding (GO:0003677); DNA-binding transcription factor activity (GO:0003700)	None	AP2/ERF_dom (IPR001471)	##
LOC105034273	SPX domain-containing membrane protein Os06g0129400-like	transmembrane transport (GO:0055085)	transmembrane transporter activity (GO:0022857)	None	SPX (IPR004331)	ABC e MFS
LOC105035262	transport inhibitor response 1-like protein Os04g0395600	None	protein binding (GO:0005515)	None	COI1_F-box (IPR041567)	##
LOC105035561	sphinganine C(4)-monooxygenase 2-like	lipid biosynthetic process (GO:0008610); oxidation-reduction process (GO:0055114)	iron ion binding (GO:0005506); oxidoreductase activity (GO:0016491)	None	Fatty_acid_hydroxylase (IPR006694)	##
LOC105038401	receptor homology region, transmembrane domain- and RING domain-containing protein 1	No GO Terms	No GO Terms	No GO Terms	PA_domain/Znf_RING (IPR003137)	##
LOC105039220	uncharacterized LOC105039220	None	N-acetyltransferase activity (GO:0008080)	None	GNAT_dom (IPR000182)	##
LOC105039459	squamosa promoter-binding-like protein 17	None	DNA binding (GO:0003677)	nucleus (GO:0005634)	SBP (IPR004333)	Transcription factors
LOC105040914	exportin-2	intracellular protein transport (GO:0006886)	Ran GTPase binding (GO:0008536); protein binding (GO:0005515)	None	XPO2_Central (IPR013713)	##
LOC105041147	alpha-1,3-arabinosyltransferase XAT3	None	transferase activity, transferring glycosyl groups (GO:0016757)	None	##	Glycosyltransferase_61
LOC105043377	SPX domain-containing membrane protein OsI_17046-like	transmembrane transport (GO:0055085)	transmembrane transporter activity (GO:0022857)	None	SPX (IPR004331)	ABC e MFS
LOC105043694	uncharacterized LOC105043694	No GO Terms	No GO Terms	No GO Terms	##	His_Pase_superF_clade-1
LOC105043768	GATA transcription factor 27-like	regulation of transcription, DNA-templated (GO:0006355)	zinc ion binding (GO:0008270); sequence-specific DNA binding (GO:0043565)	None	Znf_GATA (IPR000679)	##
LOC105043777	protein ORANGE, chloroplastic	No GO Terms	No GO Terms	No GO Terms	##	##
LOC105046087	cyclic dof factor 1-like	regulation of transcription, DNA-templated (GO:0006355)	DNA binding (GO:0003677)	None	Znf_Dof (IPR003851)	##
LOC105046096	probable arabinosyltransferase ARAD1	protein glycosylation (GO:0006486)	transferase activity, transferring glycosyl groups (GO:0016757)	None	Exostosin_GT47 (IPR040911)	Exostosin
LOC105046708	homeobox-leucine zipper protein HOX32	None	DNA binding (GO:0003677); lipid binding (GO:0008289)	None	START (IPR002913); HOX (IPR001356)	##
LOC105047586	uncharacterized LOC105047586 – ncRNA	uncharacterized	uncharacterized	uncharacterized	##	##
LOC105048141	gibberellin 2-beta-dioxygenase 1-like	oxidation-reduction process (GO:0055114)	oxidoreductase activity (GO:0016491)	None	DIOX_N (IPR026992)	##
LOC105048606	low affinity sulfate transporter 3-like	sulfate transport (GO:0008272); transmembrane transport (GO:0055085)	secondary active sulfate transmembrane transporter activity (GO:0008271); sulfate transmembrane transporter activity (GO:0015116)	membrane (GO:0016020); integral component of membrane (GO:0016021)	STAS_dom (IPR002645)	SLC26A/SulP_fam
LOC105048659	transcription factor bHLH143-like	None	protein dimerization activity (GO:0046983)	None	BHLH (IPR011598)	SAC51
LOC105048718	mitogen-activated protein kinase kinase kinase 1-like	protein phosphorylation (GO:0006468)	ATP binding (GO:0005524); protein kinase activity (GO:0004672)	None	Protein kinase domain (IPR000719)	##
LOC105048722	patatin-like phospholipase domain-containing protein 1	lipid metabolic process (GO:0006629); lipid catabolic process (GO:0016042)	hydrolase activity (GO:0016787)	None	PNPLA_dom (IPR002641)	PLPL
LOC105048783	nodulation-signaling pathway 2 protein-like	No GO Terms	No GO Terms	No GO Terms	##	TF_GRAS, SCL26/NSP2
LOC105049211	protein NARROW LEAF 1	No GO Terms	No GO Terms	No GO Terms	##	##
LOC105050858	macrophage migration inhibitory factor homolog	No GO Terms	No GO Terms	No GO Terms	##	MIF
LOC105051200	uncharacterized LOC105051200 – ncRNA	uncharacterized	uncharacterized	uncharacterized	##	##
LOC105052116	probable pyruvate phosphate dikinase regulatory protein chloroplastic	None	transferase activity, transferring phosphorus-containing groups (GO:0016772); ATP binding (GO:0005524)	None	##	Kinase-pyrophosphorylase
LOC105052568	uncharacterized LOC105052568	No GO Terms	No GO Terms	No GO Terms	##	##
LOC105054175	growth-regulating factor 10-like	regulation of transcription, DNA-templated (GO:0006355); transcription, DNA-templated (GO:0006351); developmental process (GO:0032502)	ATP binding (GO:0005524)	nucleus (GO:0005634)	QLQ (IPR014978); WRC (IPR014977)	GRFs
LOC105054413	uncharacterized LOC105054413 – ncRNA	uncharacterized	uncharacterized	uncharacterized	##	##
LOC105054869	uncharacterized LOC105054869	No GO Terms	No GO Terms	No GO Terms	##	##
LOC105054987	scarecrow-like protein 27	No GO Terms	No GO Terms	No GO Terms	##	TF_GRAS
LOC105055689	putative lysine-specific demethylase JMJ16	None	None	nucleus (GO:0005634)	FYRN (IPR003888)	##
LOC105056468	nuclear transcription factor Y subunit A-3-like	regulation of transcription, DNA-templated (GO:0006355)	DNA-binding transcription factor activity (GO:0003700)	None	##	NF-YA
LOC105056609	glucomannan 4-beta-mannosyltransferase 9-like	No GO Terms	No GO Terms	No GO Terms	Glyco_trans_2-like (IPR001173)	##
LOC105057798	RNA demethylase ALKBH10B	oxidation-reduction process (GO:0055114)	oxidoreductase activity (GO:0016491)	None	Oxoglu/Fe-dep_dioxygenase (IPR005123)	##
LOC105058639	putative disease resistance protein RGA1	None	ADP binding (GO:0043531)	None	Rx, N-terminal IPR041118	##
LOC105059001	sphingolipid delta(4)-desaturase DES1-like	sphingolipid biosynthetic process (GO:0030148); lipid metabolic process (GO:0006629)	sphingolipid delta-4 desaturase activity (GO:0042284)	integral component of membrane (GO:0016021)	Sphingolipid_d4-desaturase_N (IPR013866)	DES1/DES2
LOC105059511	scarecrow-like protein 27	No GO Terms	No GO Terms	No GO Terms	##	TF_GRAS
LOC105059776	tetratricopeptide repeat protein 1	None	protein binding (GO:0005515)	None	TPR-contain_dom IPR013026	##
LOC105059810	uncharacterized LOC105059810	None	DNA binding (GO:0003677); protein dimerization activity (GO:0046983)	None	ZnF_BED (IPR003656)	##
LOC105060969	scarecrow-like protein 15	No GO Terms	No GO Terms	No GO Terms	##	TF_GRAS
LOC105061136	glycerol-3-phosphate dehydrogenase SDP6 mitochondrial	glycerol-3-phosphate metabolic process (GO:0006072); oxidation-reduction process (GO:0055114)	glycerol-3-phosphate dehydrogenase (quinone) activity (GO:0004368); oxidoreductase activity (GO:0016491)	glycerol-3-phosphate dehydrogenase complex (GO:0009331)	FAD-dep_OxRdtase (IPR006076)	G3P_DH_FAD-dep
LOC105061318	growth-regulating factor 4-like	regulation of transcription, DNA-templated (GO:0006355); transcription, DNA-templated (GO:0006351); developmental process (GO:0032502)	ATP binding (GO:0005524)	nucleus (GO:0005634)	Gln-Leu-Gln_QLQ (IPR014978); WRC_dom (IPR014977)	GRF
LOC105061572	3-hydroxybutyryl-CoA dehydrogenase	oxidation-reduction process (GO:0055114); fatty acid metabolic process (GO:0006631)	oxidoreductase activity (GO:0016491); 3-hydroxyacyl-CoA dehydrogenase activity (GO:0003857); NAD+ binding (GO:0070403)	None	3-OHacyl-CoA_DH (IPR006176)	3HC_DH_C
LOC109505530	uncharacterized LOC109505530	No GO Terms	No GO Terms	No GO Terms	##	##
